# Supplementary material for: The dynamics of plant nutation
Source: Sci Rep. 2020 Nov 10;10:19465. doi: 10.1038/s41598-020-76588-z (PMC7655864; doi:10.1038/s41598-020-76588-z)
Supplement: Supplementary file 1 — Supplementary Information 1. [file 41598_2020_76588_MOESM1_ESM.xlsx]

## Sheet: Nutation Data 6hz Time Series
Pair 1		Pair 2		Pair 3		Pair 4		Pair 5		Pair 6		Pair 7		Pair 8		Pair 9		Pair 10
Pole	No Pole	Pole	No Pole	Pole	No Pole	Pole	No Pole	Pole	No Pole	Pole	No Pole	Pole	No Pole	Pole	No Pole	Pole	No Pole	Pole	No Pole
-4	-2	-22	33	-17	20	-11	-4	68	-39	76	2	19	19	14	28	22	-93	4	-18
-10	13	-26	32	-18	21	-22	-1	74	-36	74	5	34	9	11	29	24	-97	13	-13
-11	15	-28	29	-22	25	-30	2	76	-30	73	2	48	-4	6	26	18	-101	10	-6
-13	12	-33	19	-25	27	-35	5	63	-18	71	-2	55	-21	3	18	13	-93	5	0
4	4	-35	17	-28	31	-40	9	34	-8	62	-14	60	-33	-5	5	4	-80	0	4
10	-4	-33	7	-28	31	-44	13	9	0	40	-33	61	-44	-5	-10	-8	-55	-6	2
18	-13	-33	0	-28	31	-45	13	-14	12	0	-48	54	-52	-7	-19	-21	-19	-13	0
23	-24	-28	-7	-28	31	-42	14	-31	24	-26	-53	46	-52	-3	-23	-30	20	-22	-4
24	-31	-24	-13	-26	27	-37	14	-50	29	-29	-52	27	-48	1	-21	-41	58	-26	-11
21	-34	-21	-17	-26	25	-31	18	-61	37	-20	-36	17	-39	10	-13	-50	85	-28	-16
17	-32	-14	-19	-23	21	-21	16	-71	43	-1	-12	3	-25	12	0	-50	98	-29	-22
8	-26	-7	-17	-16	16	-11	16	-77	46	22	6	-10	-8	12	15	-47	102	-26	-22
-1	-24	0	-16	-9	12	1	16	-78	48	44	19	-19	7	-3	23	-42	92	-21	-28
-14	-15	7	-13	-2	7	11	15	-70	48	60	24	-24	24	-10	29	-35	74	-8	-27
-14	18	13	-9	1	2	22	15	-63	45	64	18	-26	36	-7	33	-26	42	-6	-20
-16	26	20	-5	9	-1	34	12	-52	36	61	7	-23	45	-1	28	-16	12	2	-18
-17	12	24	-1	12	-6	41	9	-33	29	48	-11	-8	48	4	18	-6	-21	7	-10
-16	11	28	5	20	-14	45	6	-14	22	33	-30	7	40	10	10	4	-55	7	2
2	7	30	12	24	-15	50	2	4	13	16	-43	25	32	11	0	9	-80	6	4
11	0	29	19	30	-19	53	0	21	5	-2	-46	43	13	4	-9	13	-96	1	2
18	-7	28	26	32	-22	50	-7	42	-4	-15	-42	56	1	-8	-19	13	-104	-6	0
22	-15	25	34	35	-24	47	-10	59	-17	-19	-27	67	-14	-13	-23	12	-102	-9	-2
27	-25	19	40	37	-25	39	-20	71	-21	-14	-8	70	-28	-13	-19	4	-94	-20	-6
25	-29	13	44	39	-25	27	-22	77	-22	-2	10	70	-38	-4	-16	-1	-75	-23	-14
17	-28	6	46	39	-26	17	-26	79	-21	17	24	66	-43	10	-10	-12	-45	-25	-25
12	-29	0	46	30	-26	1	-23	78	-17	36	29	58	-39	15	-8	-22	-28	-25	-22
3	-24	-7	46	25	-20	-11	-28	70	-12	52	30	36	-33	6	-1	-31	4	-23	-22
-8	-17	-11	46	15	-15	-23	-30	59	-3	61	19	29	-27	-3	5	-33	31	-17	-20
-10	-9	-18	41	8	-10	-37	-29	42	11	64	1	11	-9	-16	14	-30	58	-9	-16
-15	-2	-23	39	-2	-3	-45	-29	25	23	62	-16	0	6	-21	23	-15	75	0	-11
-18	13	-23	38	-9	2	-54	-29	2	36	51	-31	-6	21	-17	28	5	80	2	-7
-16	4	-30	37	-19	8	-60	-29	-15	44	35	-43	-12	30	1	29	12	67	3	0
-14	3	-30	32	-28	12	-60	-29	-34	46	19	-48	-14	29	19	28	14	42	3	-1
-3	-1	-30	23	-34	18	-59	-26	-50	49	-2	-43	-2	27	27	24	6	13	-1	-1
5	-7	-30	16	-41	23	-55	-23	-63	48	-22	-33	8	12	14	13	-5	-21	-7	-2
11	-14	-27	8	-44	29	-48	-18	-74	46	-36	-16	20	2	-4	6	-15	-55	-13	-12
18	-19	-20	1	-47	33	-39	-17	-72	37	-38	1	28	-12	-19	0	-23	-79	-21	-12
23	-25	-19	-3	-46	36	-26	-9	-62	25	-28	18	39	-26	-25	-9	-33	-96	-23	-17
22	-25	-15	-9	-46	40	-11	-5	-46	15	-7	31	44	-36	-16	-16	-40	-100	-26	-18
17	-23	-6	-14	-45	41	0	0	-28	0	15	38	46	-37	-2	-23	-38	-94	-26	-18
10	-21	-1	-17	-38	44	14	6	-3	-10	39	34	39	-32	15	-26	-23	-76	-16	-21
5	-15	3	-18	-36	45	25	8	22	-18	58	21	31	-26	15	-23	-9	-52	4	-20
-1	-10	12	-17	-28	44	35	13	51	-19	67	-1	21	-10	8	-18	4	-19	0	-11
-6	-6	19	-15	-22	45	44	14	73	-14	68	-24	12	4	-6	-13	14	23	-6	-8
-13	2	24	-8	-12	43	51	18	80	0	64	-44	8	17	-20	-5	15	62	-17	-7
-9	7	28	-5	-4	38	58	20	69	18	53	-56	4	20	-22	6	7	84	-24	-3
-9	4	32	5	5	37	59	22	38	37	43	-61	7	13	-13	19	-9	92	-28	-3
-2	4	31	10	14	32	60	24	1	52	25	-59	17	-1	0	27	-26	83	-28	-3
3	0	30	16	23	26	59	24	-33	60	5	-47	33	-19	11	35	-39	62	-21	-9
11	-3	23	22	32	18	53	24	-64	57	-24	-31	43	-37	9	39	-47	30	-13	-10
14	-8	17	28	39	12	43	23	-84	50	-43	-1	45	-44	4	41	-42	-8	2	-13
20	-15	7	35	45	8	34	21	-93	38	-50	24	43	-40	-7	40	-29	-43	0	-16
21	-24	-2	37	51	2	20	22	-84	21	-45	43	38	-27	-19	29	-4	-73	-8	-20
18	-20	-11	37	52	-5	11	19	-66	0	-32	56	23	-8	-20	19	5	-95	-18	-18
16	-22	-22	32	56	-8	-4	19	-36	-14	-9	58	9	14	-10	5	15	-105	-22	-16
10	-21	-29	26	54	-15	-19	16	-3	-22	10	48	-4	31	3	-8	17	-101	-26	-13
3	-16	-34	17	53	-18	-31	12	23	-19	36	32	-10	42	12	-16	15	-85	-26	-9
-1	-13	-34	3	51	-24	-40	10	49	-3	53	5	-11	38	8	-25	7	-54	-27	-6
-8	-8	-31	-6	46	-29	-50	7	68	16	69	-23	-2	14	3	-28	-3	-16	-23	-5
-12	-5	-21	-15	38	-30	-54	4	78	40	75	-44	14	-8	-9	-28	-13	30	-12	-5
-10	0	-12	-24	31	-33	-55	0	65	55	71	-62	34	-27	-18	-25	-27	72	5	-8
-8	8	-1	-26	25	-34	-53	-3	30	64	64	-71	51	-44	-13	-15	-37	96	7	-10
0	10	12	-24	14	-35	-47	-4	-13	62	51	-76	59	-52	0	-7	-46	108	9	-15
5	6	24	-21	7	-33	-39	-9	-45	50	29	-74	60	-48	8	6	-50	101	9	-16
10	1	35	-16	-1	-31	-32	-12	-74	34	4	-58	51	-34	15	16	-49	81	8	-16
17	-1	42	-9	-8	-23	-20	-17	-91	15	-20	-35	35	-9	8	26	-45	51	-3	-18
21	-4	44	2	-16	-19	-8	-20	-97	-9	-42	-5	15	15	0	34	-33	12	-17	-20
26	-14	47	10	-24	-12	4	-20	-91	-27	-52	29	-2	40	-15	37	-21	-27	-24	-15
27	-18	40	24	-30	-5	14	-21	-65	-31	-55	53	-15	54	-20	39	-8	-67	-28	-2
22	-18	33	36	-36	1	28	-23	-29	-21	-49	71	-16	52	-9	34	6	-95	-29	-2
15	-19	23	43	-40	7	38	-25	7	-3	-35	75	-12	36	2	25	15	-113	-29	-3
10	-19	11	49	-43	15	44	-25	41	21	-17	71	2	3	11	12	20	-118	-28	-4
2	-16	0	54	-44	23	52	-25	72	50	2	53	23	-26	10	6	20	-113	-22	-4
-6	-12	-14	53	-44	26	56	-26	91	65	28	33	49	-51	3	-8	13	-94	-3	-4
-9	-5	-24	49	-44	31	57	-26	96	73	47	6	65	-64	-11	-15	6	-60	0	-6
-8	0	-30	42	-42	36	58	-25	75	72	62	-23	66	-64	-21	-22	-8	-13	6	-10
-7	7	-37	35	-36	40	54	-25	28	60	73	-44	58	-51	-18	-25	-23	41	7	-13
1	7	-42	26	-35	42	44	-23	-18	44	75	-64	47	-25	-7	-25	-38	84	3	-16
5	4	-40	14	-23	43	37	-20	-56	22	72	-78	30	7	6	-23	-44	108	-7	-15
12	8	-36	0	-14	45	27	-16	-84	-3	63	-84	9	38	14	-16	-49	116	-20	-13
19	6	-25	-12	-8	46	11	-13	-101	-25	49	-86	-7	60	11	-7	-49	109	-20	-11
23	-1	-18	-20	0	44	-2	-7	-103	-34	33	-82	-17	63	-1	3	-48	87	-25	-8
26	-7	-4	-29	9	42	-15	1	-87	-28	6	-65	-16	45	-15	14	-39	58	-28	-4
24	-14	7	-30	20	37	-30	2	-56	-7	-11	-41	-4	14	-24	24	-28	14	-30	-4
20	-19	20	-29	27	32	-41	9	-17	21	-34	-6	17	-18	-13	34	-14	-29	-23	-3
10	-21	31	-27	34	28	-50	12	18	44	-53	25	38	-44	-6	37	1	-68	-10	0
6	-19	40	-23	40	22	-54	14	46	63	-59	52	62	-64	10	40	15	-100	-6	-3
0	-18	46	-13	44	16	-53	18	72	69	-58	69	71	-71	16	41	23	-118	4	-6
-6	-13	49	0	49	11	-52	20	90	66	-50	78	65	-66	9	39	28	-127	6	-11
-5	-6	46	8	54	4	-42	21	96	54	-34	79	53	-44	-10	30	27	-125	8	-18
-4	0	42	19	54	-1	-35	21	82	35	-18	74	33	-13	-28	17	18	-116	2	-18
2	9	32	31	55	-10	-22	20	43	11	2	58	13	25	-35	11	8	-94	-1	-17
12	10	21	41	55	-12	-12	19	2	-12	31	35	-6	57	-21	-1	-10	-55	-26	-17
18	9	10	46	52	-18	1	17	-33	-31	47	9	-19	74	-3	-14	-24	3	-29	-13
24	10	-4	54	47	-22	13	17	-66	-44	63	-20	-22	71	11	-22	-38	65	-35	-8
30	4	-15	56	40	-25	22	13	-88	-39	71	-44	-11	47	22	-28	-48	105	-40	-5
30	0	-24	53	35	-26	35	11	-97	-26	78	-65	6	14	12	-30	-49	116	-41	-5
29	-7	-32	46	26	-28	45	7	-86	-2	75	-77	32	-36	-6	-28	-49	116	-24	-3
20	-16	-38	38	20	-28	51	6	-60	26	71	-84	57	-66	-27	-23	-39	107	-16	-3
12	-24	-39	27	9	-26	58	2	-17	48	61	-89	76	-78	-34	-19	-24	88	-7	-6
6	-32	-39	12	0	-22	62	-2	23	63	41	-82	80	-76	-24	-6	-6	55	2	-11
-2	-30	-35	-3	-7	-20	62	-5	59	62	21	-69	70	-59	-6	2	10	20	5	-15
-8	-27	-24	-15	-14	-15	62	-6	84	50	-5	-47	50	-22	16	15	22	-18	-3	-18
-9	-24	-12	-27	-18	-10	53	-8	97	28	-26	-22	26	21	29	25	28	-61	-16	-20
-9	-17	2	-34	-26	-4	45	-10	98	8	-46	5	5	59	24	32	25	-99	-27	-19
1	-12	18	-38	-36	2	27	-14	73	-20	-58	35	-12	81	2	39	10	-125	-28	-16
9	3	31	-32	-38	8	8	-21	36	-39	-63	53	-23	86	-21	43	-7	-128	-29	-14
19	6	41	-26	-43	17	-10	-25	-3	-47	-65	71	-25	72	-37	42	-27	-125	-30	-8
28	17	50	-16	-44	21	-28	-27	-35	-44	-62	76	-14	41	-34	38	-42	-107	-27	-2
35	17	51	-5	-45	28	-39	-28	-66	-31	-47	78	3	0	-13	33	-49	-81	-20	0
38	13	48	9	-45	31	-50	-30	-89	-9	-27	71	29	-37	10	21	-46	-37	-8	2
40	5	39	18	-46	34	-52	-32	-102	14	-5	59	57	-67	31	8	-36	17	6	0
34	-1	25	32	-33	35	-45	-32	-95	39	22	39	71	-81	36	0	-19	84	-2	-6
24	-14	10	43	-28	39	-30	-32	-64	55	38	11	83	-81	13	-13	-1	109	-5	-12
15	-24	0	49	-20	39	-12	-26	-18	64	57	-17	74	-62	-12	-20	19	121	-13	-20
5	-33	-14	54	-4	43	5	-20	22	55	67	-42	62	-33	-36	-29	32	120	-21	-24
-2	-38	-25	55	14	42	21	-11	60	37	76	-65	37	5	-44	-33	33	103	-31	-24
-10	-39	-35	52	27	42	38	-2	84	12	81	-75	13	46	-32	-33	30	88	-35	-13
-9	-34	-40	43	40	42	50	7	100	-12	77	-83	-6	73	-6	-30	14	53	-35	-11
-7	-28	-44	31	47	35	61	15	105	-33	67	-85	-21	83	20	-20	-6	7	-35	-5
2	-17	-42	16	54	29	62	22	89	-48	60	-83	-26	68	37	-13	-24	-47	-26	-4
17	-2	-35	-2	61	23	55	25	52	-48	40	-74	-21	38	35	-3	-43	-94	-15	-2
25	11	-24	-18	63	13	43	27	9	-35	15	-53	-1	6	8	11	-53	-119	-1	-3
34	17	-6	-33	59	3	23	24	-30	-18	-7	-30	23	-38	-23	18	-57	-131	-2	-13
40	19	12	-39	52	-6	0	18	-60	7	-27	-2	47	-68	-44	29	-50	-130	-4	-19
47	12	27	-38	42	-17	-21	13	-86	31	-47	23	70	-83	-49	35	-35	-124	-9	-19
45	-1	42	-35	30	-23	-45	5	-102	50	-58	47	83	-84	-27	40	-12	-102	-18	-23
36	-18	51	-21	19	-30	-58	-4	-99	62	-66	63	76	-66	2	40	8	-55	-31	-17
26	-35	55	-8	6	-33	-61	-11	-71	57	-65	72	57	-40	25	38	27	39	-41	-11
14	-46	47	6	-6	-35	-52	-24	-29	40	-56	74	33	-2	40	35	35	107	-41	-5
1	-54	35	21	-17	-34	-37	-28	13	15	-41	69	3	35	32	23	33	118	-42	-1
-11	-53	16	36	-26	-33	-17	-32	52	-12	-23	55	-17	67	0	12	25	114	-27	-1
-15	-44	0	46	-35	-26	4	-36	82	-37	0	32	-33	82	-28	0	8	94	-18	-4
-13	-28	-16	53	-43	-17	24	-35	98	-52	24	3	-33	77	-45	-11	-13	60	-8	-10
-4	-15	-31	56	-45	-9	43	-32	102	-56	45	-27	-25	54	-41	-22	-34	8	1	-19
11	3	-39	49	-43	0	55	-27	86	-44	62	-54	2	14	-18	-32	-52	-65	-1	-23
24	19	-46	39	-41	9	66	-18	45	-23	74	-72	32	-28	10	-32	-57	-118	-7	-25
33	32	-45	22	-27	17	65	-7	3	-1	81	-85	63	-59	33	-31	-54	-131	-16	-27
41	31	-37	5	-14	26	59	4	-35	26	86	-87	88	-77	42	-28	-42	-126	-26	-25
48	19	-23	-14	0	34	48	15	-70	49	84	-86	90	-81	28	-20	-25	-106	-33	-17
46	3	-3	-33	15	39	29	24	-93	63	75	-80	73	-73	-4	-9	-3	-62	-35	-8
42	-15	17	-39	28	42	7	29	-107	58	59	-67	47	-46	-32	2	15	11	-36	-1
33	-31	33	-41	44	46	-16	30	-103	41	39	-48	18	-8	-45	18	28	86	-31	1
23	-48	48	-32	51	45	-41	24	-73	15	14	-23	-9	36	-31	28	32	112	-16	-1
8	-59	56	-17	55	43	-59	18	-24	-11	-10	0	-30	72	0	34	28	112	-7	-12
-1	-65	56	-3	57	38	-66	6	20	-35	-31	25	-45	89	31	36	15	94	2	-18
-9	-64	45	12	53	30	-61	-3	57	-53	-53	47	-40	89	51	38	-6	45	5	-23
-18	-52	26	27	45	24	-47	-12	83	-58	-63	64	-18	67	46	41	-27	-14	0	-27
-17	-38	7	43	31	15	-31	-24	99	-48	-70	75	15	26	10	41	-45	-71	-2	-31
-7	-12	-11	54	14	8	-10	-29	98	-25	-69	77	43	-24	-28	34	-54	-110	-5	-23
-1	5	-28	55	-1	1	12	-34	74	2	-56	70	64	-60	-51	20	-60	-126	-18	-18
7	26	-39	49	-17	-6	34	-37	32	27	-38	52	86	-86	-44	0	-58	-127	-39	-6
23	40	-44	42	-33	-13	53	-35	-13	51	-18	25	101	-94	-14	-10	-52	-113	-40	0
35	54	-48	24	-41	-19	69	-34	-56	69	13	-7	94	-88	17	-13	-39	-77	-39	1
42	43	-42	5	-50	-23	75	-28	-88	66	37	-42	71	-63	43	-14	-20	-19	-37	4
46	37	-31	-15	-49	-23	68	-18	-108	46	58	-70	36	-25	49	-8	1	58	-26	-2
50	19	-12	-33	-49	-24	57	-8	-113	21	76	-88	7	26	43	2	19	101	-12	-13
48	-1	10	-42	-46	-23	38	5	-95	-3	87	-93	-15	73	22	14	31	112	0	-23
43	-20	31	-40	-34	-19	14	17	-51	-31	95	-92	-37	95	2	26	35	100	12	-25
36	-38	49	-30	-22	-10	-8	29	-3	-52	95	-85	-43	92	-23	36	32	63	10	-29
27	-52	56	-18	-4	0	-34	33	41	-60	90	-71	-46	74	-43	37	23	10	4	-22
14	-64	55	0	14	7	-58	33	77	-46	81	-52	-34	39	-60	32	6	-47	-3	-17
2	-74	47	15	30	16	-70	28	100	-23	63	-27	-2	-2	-71	21	-10	-92	-10	-14
-14	-76	31	31	43	26	-72	21	110	6	40	0	30	-48	-69	4	-34	-120	-23	-6
-22	-76	10	43	52	32	-60	10	99	35	17	28	61	-86	-53	-11	-55	-130	-35	1
-27	-71	-11	54	62	37	-41	-1	64	58	2	48	88	-105	-28	-21	-64	-122	-48	11
-25	-59	-27	52	67	39	-20	-12	11	71	-12	61	98	-104	-2	-27	-71	-95	-43	4
-17	-36	-38	47	67	41	3	-25	-41	65	-27	70	95	-90	22	-24	-69	-39	-43	-4
-10	-13	-47	37	62	38	26	-32	-80	47	-37	78	81	-64	43	-10	-66	45	-41	-10
6	9	-48	21	51	35	45	-38	-109	23	-53	74	53	-25	58	7	-55	104	-40	-22
21	35	-46	1	38	28	62	-40	-122	-2	-61	49	19	18	71	25	-37	119	-32	-26
34	46	-40	-14	19	21	74	-40	-115	-24	-60	2	-15	67	76	42	-19	113	0	-31
43	60	-27	-33	2	9	76	-36	-79	-46	-47	-41	-36	96	68	48	-1	84	10	-23
54	67	-7	-44	-16	0	71	-31	-28	-55	-21	-70	-48	94	46	43	13	36	16	-16
59	63	13	-49	-35	-10	58	-22	26	-44	15	-84	-50	73	14	31	27	-20	19	-10
59	56	29	-44	-44	-22	37	-8	71	-22	50	-85	-36	42	-20	11	36	-75	11	-1
58	40	44	-36	-54	-29	15	2	98	2	75	-77	-11	7	-48	-10	42	-114	5	5
54	17	54	-25	-56	-35	-14	15	114	30	90	-61	28	-31	-68	-26	41	-133	-10	10
46	-4	63	-15	-56	-36	-40	26	105	52	86	-38	65	-63	-80	-39	34	-138	-25	10
35	-26	61	-2	-50	-37	-60	35	80	65	76	-10	92	-88	-84	-38	18	-130	-40	3
24	-51	56	12	-42	-32	-72	38	35	66	55	20	100	-101	-80	-26	2	-106	-45	-4
12	-66	44	25	-26	-23	-75	36	-21	51	16	45	90	-99	-63	-8	-15	-65	-56	-14
-2	-77	27	40	-9	-14	-65	29	-73	28	-24	57	66	-76	-38	13	-34	-1	-53	-19
-13	-83	10	52	8	0	-51	22	-109	2	-55	51	32	-42	-13	31	-49	68	-43	-30
-25	-85	-6	55	29	12	-32	9	-128	-21	-67	26	-9	-4	14	44	-64	116	-36	-32
-32	-82	-24	56	45	21	-10	-1	-126	-43	-64	-12	-47	38	34	47	-72	133	-6	-36
-34	-75	-39	51	58	37	13	-11	-97	-56	-49	-56	-67	76	50	38	-73	134	9	-38
-33	-67	-46	43	68	45	38	-22	-43	-51	-15	-87	-72	99	66	21	-67	119	17	-38
-27	-55	-53	27	73	48	56	-31	12	-27	28	-93	-63	93	80	0	-57	93	19	-32
-17	-36	-58	11	74	52	71	-36	59	0	65	-82	-36	69	85	-25	-41	53	16	-19
-3	-19	-54	-7	71	51	81	-41	93	31	88	-55	0	33	78	-41	-25	6	5	-1
7	4	-44	-26	61	49	80	-39	112	53	94	-20	49	-4	59	-46	-5	-43	0	0
25	20	-27	-45	49	42	75	-38	113	69	82	17	88	-42	29	-35	17	-89	-18	14
36	37	-5	-49	32	36	60	-35	95	71	56	51	114	-69	-2	-19	32	-123	-28	14
45	52	16	-50	13	24	43	-29	64	58	22	72	110	-90	-31	4	45	-142	-38	9
52	61	37	-44	-3	13	19	-23	16	34	-15	76	86	-100	-53	26	47	-154	-44	2
58	69	52	-34	-23	0	-5	-13	-35	7	-47	59	55	-97	-68	46	41	-159	-45	-11
61	73	63	-21	-38	-10	-32	-1	-80	-21	-67	24	20	-75	-77	55	31	-157	-40	-25
59	70	67	-7	-50	-20	-56	9	-111	-47	-70	-30	-11	-32	-78	55	13	-148	-35	-33
55	64	66	10	-57	-27	-71	20	-123	-63	-52	-72	-37	23	-65	43	-7	-126	-19	-36
48	49	59	20	-61	-35	-81	30	-111	-62	-15	-93	-58	69	-42	17	-30	-101	5	-37
38	28	44	38	-61	-40	-80	35	-68	-40	25	-97	-71	98	-18	-12	-52	-62	13	-36
28	5	24	49	-56	-41	-72	38	-14	-8	64	-86	-69	104	11	-37	-65	-3	18	-36
17	-21	3	59	-48	-41	-59	35	34	29	88	-66	-46	92	35	-50	-76	75	19	-23
3	-41	-14	63	-28	-37	-41	30	73	59	97	-31	-1	66	54	-49	-76	117	19	-14
-9	-56	-30	54	-11	-32	-17	21	103	76	91	11	41	26	69	-38	-73	142	11	-2
-19	-71	-45	45	9	-19	5	13	118	78	75	44	74	-24	79	-14	-63	156	-1	6
-30	-78	-55	31	26	-7	29	4	111	64	44	65	105	-70	80	9	-50	156	-9	13
-41	-85	-61	16	43	4	48	-8	98	37	8	66	124	-102	72	35	-35	148	-30	13
-46	-84	-60	-3	57	16	67	-18	61	2	-29	47	128	-118	47	50	-12	128	-44	12
-45	-83	-53	-24	69	27	80	-29	15	-29	-57	11	113	-115	17	59	8	99	-50	5
-43	-76	-37	-40	76	38	86	-36	-35	-58	-73	-38	83	-100	-15	57	28	46	-49	-6
-36	-67	-11	-52	82	45	86	-38	-78	-75	-69	-78	41	-60	-42	41	45	-20	-50	-17
-26	-51	11	-57	80	49	80	-41	-109	-68	-37	-95	7	-4	-61	16	56	-87	-42	-27
-12	-31	31	-54	75	50	63	-38	-123	-46	10	-94	-27	58	-75	-9	59	-132	-18	-36
-1	-6	53	-43	66	51	47	-37	-112	-8	54	-79	-50	104	-82	-33	54	-157	-5	-34
10	17	65	-32	54	47	20	-35	-71	25	85	-54	-69	115	-80	-48	40	-169	14	-30
25	36	72	-18	37	43	-4	-27	-22	60	103	-24	-75	103	-67	-50	25	-176	23	-24
39	50	71	-3	19	37	-31	-19	31	83	103	13	-71	80	-51	-38	2	-173	33	-18
46	65	62	11	2	28	-55	-10	72	85	92	51	-38	46	-28	-18	-21	-164	34	-8
55	70	48	23	-14	19	-73	2	101	66	69	72	4	0	-1	8	-45	-143	28	1
57	75	30	43	-31	8	-82	9	122	38	37	69	46	-52	21	30	-64	-120	17	12
61	72	11	55	-43	-2	-83	19	125	5	0	47	84	-101	38	49	-78	-80	4	12
59	64	-3	62	-52	-12	-75	27	109	-23	-43	5	107	-124	56	54	-87	-10	-13	10
58	58	-21	62	-60	-19	-61	36	71	-53	-72	-46	122	-124	68	51	-89	78	-28	10
50	45	-38	55	-63	-26	-42	37	18	-74	-78	-88	119	-108	78	36	-81	129	-44	2
38	22	-50	45	-64	-32	-21	34	-37	-67	-64	-104	102	-77	86	12	-71	148	-50	-12
29	7	-60	26	-58	-35	4	31	-82	-38	-22	-99	69	-43	79	-12	-57	159	-48	-29
20	-14	-65	1	-50	-36	26	21	-117	0	28	-80	25	0	63	-34	-38	161	-41	-31
6	-33	-60	-15	-36	-35	46	17	-130	34	73	-49	-17	54	29	-45	-16	157	-30	-31
-9	-51	-48	-35	-20	-31	64	5	-115	65	101	-7	-49	101	-7	-49	8	144	-11	-30
-20	-64	-22	-49	0	-26	76	-2	-71	82	111	39	-65	112	-38	-40	31	121	7	-28
-29	-75	3	-58	18	-17	82	-13	-16	78	104	77	-69	92	-62	-19	48	78	19	-25
-39	-81	27	-61	34	-8	83	-20	39	57	84	93	-59	62	-75	2	61	19	25	-22
-42	-83	49	-55	50	2	77	-30	84	27	53	79	-32	28	-77	25	62	-56	28	4
-47	-83	64	-46	64	13	66	-34	114	-3	7	43	6	-11	-68	41	56	-113	29	7
-48	-74	72	-31	73	23	47	-37	126	-34	-42	-7	50	-54	-45	51	47	-154	14	12
-47	-65	74	-18	80	31	20	-38	116	-62	-78	-63	91	-92	-18	47	30	-175	10	14
-40	-55	66	1	85	40	-3	-37	80	-79	-95	-101	113	-114	10	34	9	-183	-14	16
-29	-39	52	20	81	47	-27	-34	27	-62	-83	-113	115	-116	32	11	-13	-189	-24	15
-19	-22	31	38	77	50	-49	-33	-36	-25	-45	-108	98	-89	56	-11	-39	-181	-38	9
-9	-4	11	54	70	49	-66	-27	-89	13	13	-97	68	-49	73	-33	-62	-163	-48	-6
2	17	-7	64	59	48	-76	-20	-125	49	62	-74	30	-2	89	-49	-80	-138	-54	-16
14	36	-22	65	43	44	-79	-12	-137	74	98	-38	-15	43	95	-52	-94	-114	-52	-23
28	55	-39	58	27	37	-77	-3	-124	86	116	8	-54	84	94	-44	-100	-60	-43	-27
36	65	-55	45	7	29	-70	6	-78	76	112	59	-77	110	75	-28	-98	41	-28	-31
45	75	-63	28	-9	20	-56	16	-16	43	99	94	-82	104	41	-7	-90	124	-9	-32
51	80	-68	5	-25	10	-37	26	41	10	77	103	-70	76	2	19	-74	152	10	-30
56	77	-65	-14	-38	0	-13	33	89	-22	33	86	-42	36	-33	39	-52	169	19	-20
57	70	-53	-37	-50	-9	8	36	124	-55	-19	47	0	-5	-61	52	-24	179	32	-10
54	62	-27	-54	-60	-21	28	37	139	-81	-67	-11	37	-48	-79	52	5	177	33	-2
50	55	2	-63	-68	-27	49	36	127	-83	-97	-71	84	-85	-91	43	33	169	31	8
45	39	29	-65	-67	-33	65	32	86	-57	-100	-108	117	-111	-96	21	51	153	23	12
37	23	53	-59	-67	-35	77	25	23	-18	-79	-116	123	-122	-92	-5	68	128	14	18
26	0	72	-51	-63	-38	82	16	-44	22	-31	-111	101	-109	-75	-31	72	97	-8	18
15	-21	77	-38	-51	-35	83	9	-99	58	24	-89	64	-72	-44	-51	71	52	-24	12
2	-44	78	-22	-37	-32	77	-3	-135	85	74	-62	20	-14	-12	-57	59	-11	-37	4
-8	-60	71	-3	-19	-27	67	-10	-144	89	105	-22	-18	40	16	-53	42	-80	-44	-7
-18	-77	57	18	0	-18	49	-19	-124	69	119	25	-53	87	43	-38	19	-130	-50	-17
-30	-84	35	38	22	-6	30	-27	-73	31	116	76	-82	110	63	-16	-8	-159	-48	-26
-40	-85	11	56	37	2	9	-32	-7	-9	102	104	-96	107	81	11	-40	-175	-42	-33
-41	-82	-7	67	54	14	-15	-36	57	-46	72	108	-96	78	92	35	-68	-184	-28	-36
-44	-72	-28	65	67	25	-38	-37	111	-79	29	89	-70	40	97	53	-90	-191	-10	-36
-42	-62	-49	58	78	32	-56	-38	143	-96	-24	46	-22	-11	88	60	-102	-190	8	-34
-40	-44	-62	42	85	41	-72	-34	150	-83	-70	-14	23	-61	66	56	-102	-166	21	-28
-36	-20	-72	20	87	46	-81	-29	127	-43	-99	-76	71	-105	30	40	-96	-138	30	-10
-25	-4	-77	0	85	48	-84	-22	78	2	-112	-111	120	-130	-10	13	-81	-109	37	-5
-14	11	-75	-12	81	47	-80	-15	9	44	-99	-120	128	-142	-47	-18	-62	-48	35	8
-3	29	-68	-30	75	42	-68	-9	-63	81	-45	-113	135	-143	-73	-47	-42	81	28	15
6	46	-47	-47	63	38	-51	0	-116	100	21	-95	136	-135	-87	-60	-11	146	14	23
16	60	-20	-62	50	30	-31	12	-147	92	72	-68	116	-106	-88	-63	15	172	-10	25
20	71	15	-71	33	21	-7	23	-154	72	104	-31	75	-51	-75	-51	42	188	-25	25
29	75	45	-65	15	11	15	33	-146	50	119	15	27	11	-48	-30	65	194	-40	16
37	80	64	-58	-2	0	37	36	-131	36	120	69	-17	63	-18	-1	76	200	-53	4
49	89	74	-46	-16	-10	56	41	-86	0	106	104	-51	109	8	28	75	195	-59	-10
56	91	82	-33	-33	-18	70	39	-33	-31	79	115	-79	130	50	53	64	185	-58	-25
55	92	80	-21	-47	-27	83	35	20	-68	40	92	-97	132	65	67	45	168	-53	-36
48	86	76	-10	-54	-32	87	31	83	-94	-9	49	-112	122	78	69	23	143	-41	-42
33	72	68	4	-63	-36	85	24	125	-105	-60	-6	-112	99	85	61	0	102	-22	-45
17	42	55	20	-66	-39	76	11	148	-90	-92	-68	-92	62	87	39	-31	27	-3	-44
0	1	38	40	-66	-36	64	1	155	-55	-107	-111	-50	13	44	6	-59	-64	12	-36
-12	-37	12	61	-61	-33	47	-4	139	-25	-101	-125	1	-40	-23	-30	-85	-126	24	-31
-23	-64	-6	74	-53	-29	26	-15	105	21	-56	-118	47	-85	-62	-54	-100	-157	31	-14
-34	-77	-28	78	-40	-21	2	-21	64	56	9	-98	80	-124	-70	-66	-103	-170	34	-4
-36	-77	-46	78	-21	-13	-22	-29	12	83	66	-68	109	-153	-36	-64	-96	-176	27	9
-34	-69	-60	72	-5	-2	-44	-34	-41	108	103	-25	130	-165	29	-50	-78	-182	16	15
-28	-51	-72	58	15	10	-63	-37	-91	124	124	19	150	-163	81	-27	-58	-184	-8	20
-15	-30	-82	44	35	20	-76	-38	-128	129	119	68	163	-146	94	4	-33	-176	-21	22
-2	-4	-86	24	54	32	-86	-36	-146	117	101	108	169	-118	57	33	-3	-155	-44	16
12	25	-84	9	67	39	-90	-32	-167	94	74	123	160	-80	-16	59	25	-104	-51	4
25	47	-80	-19	79	45	-86	-26	-165	58	33	111	127	-35	-71	76	52	-23	-56	-4
35	63	-64	-29	85	47	-76	-20	-147	12	-16	71	79	2	-84	78	69	86	-60	-14
37	71	-48	-42	88	47	-61	-13	-111	-22	-63	9	33	45	-56	68	80	147	-57	-29
36	62	-19	-57	84	45	-42	-3	-74	-44	-100	-58	-5	88	12	51	76	171	-49	-37
26	44	1	-70	80	37	-19	5	-35	-64	-112	-106	-35	130	72	20	62	185	-30	-46
14	17	25	-75	70	29	2	17	4	-81	-101	-128	-60	157	104	-15	45	196	-12	-46
-3	-12	45	-79	57	19	23	27	44	-103	-49	-126	-83	163	83	-45	24	198	4	-46
-18	-44	62	-81	42	10	43	35	80	-117	22	-110	-97	151	8	-65	-1	190	17	-39
-28	-64	72	-74	25	-1	61	40	107	-135	77	-81	-108	132	-65	-71	-28	178	27	-28
-34	-72	81	-66	6	-12	76	41	132	-135	110	-40	-106	112	-101	-62	-55	157	33	-9
-31	-68	86	-57	-11	-23	87	38	152	-100	125	9	-86	88	-95	-47	-79	127	29	3
-25	-52	91	-43	-28	-32	90	37	165	-49	118	62	-36	68	-30	-20	-98	67	18	12
-13	-35	92	-34	-43	-38	86	30	155	-5	99	107	15	46	51	9	-108	-56	5	19
1	-9	90	-24	-54	-40	79	21	129	36	60	130	61	23	105	43	-103	-145	-11	20
19	13	82	-11	-62	-42	64	14	86	70	12	125	99	0	124	67	-88	-176	-28	20
32	34	70	2	-66	-38	48	7	39	103	-47	84	131	-24	79	82	-65	-190	-43	11
42	50	56	17	-63	-32	28	-1	-5	125	-89	14	151	-51	-31	78	-38	-196	-50	2
47	57	41	32	-59	-26	6	-9	-48	133	-111	-57	169	-81	-94	63	-9	-196	-53	-14
46	55	16	50	-51	-14	-15	-18	-93	124	-109	-110	179	-113	-113	40	21	-188	-53	-28
38	39	-1	66	-33	-3	-40	-26	-126	104	-68	-135	179	-126	-90	4	48	-171	-46	-38
24	14	-18	81	-16	9	-61	-31	-159	70	2	-139	163	-96	-14	-31	72	-147	-25	-44
6	-15	-37	89	3	22	-77	-36	-181	28	64	-122	131	-55	55	-57	85	-106	-11	-45
-11	-51	-48	91	24	33	-89	-37	-179	-6	103	-93	83	-17	98	-71	87	-35	8	-43
-28	-77	-60	81	41	41	-93	-36	-146	-35	126	-49	34	25	103	-69	77	69	19	-38
-36	-91	-71	74	62	47	-91	-33	-95	-55	125	5	-10	71	15	-55	59	141	33	-29
-36	-89	-83	59	75	47	-79	-27	-47	-70	107	63	-46	115	-72	-31	37	169	38	-15
-28	-78	-89	48	85	45	-59	-21	-8	-90	75	110	-74	157	-106	-2	9	183	35	-1
-17	-58	-90	29	88	39	-38	-15	36	-118	32	136	-93	173	-86	33	-22	195	26	9
3	-31	-86	10	88	33	-12	-7	80	-137	-25	136	-107	157	-11	63	-52	200	11	17
22	2	-71	-4	84	21	13	2	115	-128	-76	100	-112	124	56	82	-82	201	-6	22
39	31	-48	-23	75	10	35	12	146	-80	-113	26	-109	82	104	89	-107	186	-22	21
52	55	-22	-41	62	-1	57	19	166	-32	-120	-57	-92	42	117	83	-117	151	-40	15
58	71	2	-57	47	-13	76	29	176	3	-89	-115	-52	7	34	67	-119	92	-52	7
55	69	32	-66	31	-25	90	36	162	34	-21	-142	1	-22	-70	42	-105	6	-56	-4
42	50	44	-77	13	-35	98	38	122	65	46	-145	50	-48	-119	6	-82	-106	-57	-16
21	19	59	-85	-5	-41	97	38	70	94	91	-125	88	-76	-118	-30	-58	-155	-50	-32
-2	-19	71	-87	-20	-45	87	31	28	120	121	-95	121	-107	-61	-59	-26	-175	-33	-41
-24	-57	80	-84	-35	-45	73	21	-6	141	136	-51	144	-136	34	-72	7	-185	-11	-39
-40	-89	88	-80	-48	-40	51	17	-31	147	134	6	166	-155	102	-70	35	-195	8	-41
-45	-104	97	-75	-58	-32	31	4	-68	126	114	63	175	-152	134	-54	61	-192	23	-33
-42	-100	98	-66	-64	-22	4	-3	-106	84	74	113	173	-119	74	-31	79	-182	35	-23
-32	-79	102	-61	-65	-8	-22	-13	-133	47	16	147	155	-76	-43	2	89	-158	43	-10
-10	-45	100	-47	-64	4	-48	-23	-161	17	-44	154	109	-35	-109	37	86	-119	38	0
14	-7	88	-37	-57	17	-70	-29	-182	-2	-94	124	54	4	-135	69	71	-16	26	14
39	29	77	-24	-45	29	-86	-34	-187	-17	-123	58	2	42	-106	85	46	132	11	21
57	61	63	-10	-25	40	-94	-34	-151	-34	-128	-35	-40	77	-14	93	25	185	-9	25
66	84	46	1	-10	45	-91	-33	-94	-54	-92	-105	-76	111	70	80	-4	208	-27	18
65	98	22	16	13	50	-78	-30	-50	-82	-22	-141	-104	146	122	58	-37	218	-43	9
55	100	5	32	31	49	-56	-23	-11	-109	44	-150	-122	173	128	24	-70	221	-59	-2
34	87	-11	47	54	45	-28	-17	32	-134	92	-138	-137	184	16	-18	-100	208	-63	-16
9	62	-24	64	70	37	-4	-9	71	-140	121	-107	-144	162	-75	-55	-120	188	-62	-29
-19	23	-45	75	82	26	9	0	103	-99	138	-66	-142	126	-127	-77	-125	165	-54	-43
-41	-19	-49	88	91	13	30	6	132	-48	138	-6	-125	90	-131	-79	-117	143	-35	-48
-54	-55	-59	93	93	0	46	11	157	-8	126	60	-86	62	-73	-68	-99	106	-17	-47
-58	-85	-70	91	90	-14	65	16	175	26	90	114	-25	36	23	-45	-77	40	1	-45
-49	-102	-80	87	79	-26	79	22	183	58	32	149	33	14	98	-12	-47	-83	17	-33
-31	-104	-87	78	67	-36	90	27	175	90	-35	163	84	-12	133	26	-14	-155	33	-22
-9	-90	-92	64	48	-43	92	30	150	117	-91	140	123	-42	88	61	17	-180	34	-8
16	-64	-99	48	28	-47	90	30	116	141	-126	75	149	-77	-33	86	51	-190	34	6
43	-25	-100	36	10	-47	81	30	78	158	-136	-15	169	-114	-102	98	76	-201	25	13
65	13	-99	14	-4	-47	64	25	37	153	-115	-93	180	-148	-141	94	89	-200	9	19
75	50	-93	1	-14	-44	46	22	-9	126	-51	-139	184	-161	-134	75	94	-196	-7	18
75	82	-79	-13	-25	-41	29	16	-52	80	16	-160	175	-132	-55	51	84	-175	-29	10
61	99	-58	-27	-38	-35	7	7	-93	44	72	-156	149	-82	46	15	66	-137	-40	-1
35	100	-33	-41	-52	-29	-15	-2	-132	14	110	-133	106	-39	119	-31	43	-57	-53	-14
7	86	-9	-56	-64	-20	-42	-8	-170	-5	133	-89	48	-5	137	-66	15	91	-56	-30
-23	59	14	-65	-68	-11	-66	-14	-180	-21	141	-26	-10	21	60	-85	-29	170	-53	-41
-51	19	36	-77	-73	2	-81	-22	-156	-36	130	44	-61	50	-49	-85	-42	192	-37	-52
-64	-27	55	-83	-73	15	-95	-25	-95	-64	100	107	-96	82	-112	-68	-73	203	-32	-52
-66	-68	70	-90	-71	28	-102	-29	-46	-99	51	149	-125	113	-144	-42	-95	208	-14	-48
-53	-98	79	-91	-65	39	-104	-32	-8	-128	-9	168	-141	149	-124	-6	-115	211	5	-38
-29	-109	86	-91	-52	46	-96	-33	23	-145	-73	156	-151	178	-21	31	-119	204	19	-22
-1	-107	93	-92	-39	49	-83	-31	44	-137	-113	102	-144	189	74	69	-103	187	27	-7
28	-88	98	-87	-25	50	-65	-29	80	-84	-134	5	-114	170	134	91	-80	169	30	4
51	-56	100	-77	-3	47	-45	-27	123	-28	-121	-85	-62	133	126	99	-56	136	27	16
69	-19	98	-68	18	38	-27	-21	153	17	-66	-134	1	99	22	93	-33	62	16	20
81	17	90	-59	35	26	-4	-13	171	46	6	-157	56	70	-77	74	-11	-104	0	17
78	52	73	-47	55	15	16	-7	183	84	61	-159	101	43	-133	44	11	-176	-10	10
65	82	58	-37	72	0	36	-1	183	119	105	-137	136	12	-148	6	39	-195	-29	-9
40	99	40	-21	88	-15	56	11	154	154	133	-92	164	-15	-110	-41	62	-203	-38	-20
9	103	16	-5	98	-28	69	14	104	167	146	-29	186	-52	5	-74	83	-209	-47	-37
-23	86	-3	4	104	-40	86	20	50	154	140	51	200	-86	101	-87	85	-207	-51	-50
-50	58	-14	20	103	-49	101	26	2	134	116	119	203	-124	152	-81	51	-200	-48	-62
-65	13	-30	32	94	-51	111	32	-29	101	69	159	191	-153	128	-58	11	-178	-39	-60
-70	-32	-41	46	81	-53	117	37	-70	81	5	174	161	-150	4	-24	-30	-141	-23	-54
-59	-73	-55	62	63	-52	118	39	-108	57	-59	158	116	-105	-92	17	-86	-89	5	-44
-41	-101	-66	78	45	-48	115	42	-143	27	-108	98	56	-59	-141	58	-120	-5	22	-28
-12	-113	-75	89	24	-42	108	40	-177	-7	-134	-5	1	-26	-160	90	-113	125	27	-11
14	-105	-85	94	2	-33	94	38	-192	-35	-129	-96	-49	-8	-118	106	-83	177	20	-2
40	-86	-95	94	-17	-25	77	33	-185	-53	-84	-144	-91	11	-7	106	-43	194	12	2
63	-51	-105	91	-34	-13	62	27	-140	-79	-12	-163	-123	23	83	89	6	204	-1	7
79	-8	-110	83	-47	0	37	19	-81	-100	52	-162	-144	42	139	58	53	207	-19	1
77	35	-109	69	-64	13	13	11	-32	-132	100	-138	-159	68	145	0	88	211	-37	-6
65	72	-101	56	-74	26	-14	1	7	-147	132	-85	-162	100	41	-21	86	203	-50	-17
38	99	-90	36	-85	34	-37	-7	39	-142	147	-10	-138	130	-83	-49	51	187	-59	-29
5	114	-68	24	-91	45	-62	-15	81	-100	148	69	-45	149	-143	-77	-7	175	-57	-41
-25	109	-33	8	-96	53	-78	-23	114	-39	123	130	0	161	-168	-98	-61	155	-52	-48
-54	88	-14	-1	-99	57	-94	-30	150	2	78	166	52	173	-143	-100	-91	127	-19	-52
-70	48	-1	-11	-101	59	-107	-38	171	35	13	177	93	183	-43	-85	-117	72	13	-50
-76	2	21	-27	-103	59	-112	-38	188	65	-55	150	120	191	63	-58	-130	-87	25	-42
-71	-42	40	-46	-100	57	-114	-42	197	102	-103	68	136	201	132	-28	-116	-173	7	-27
-51	-81	52	-62	-85	50	-107	-39	189	142	-133	-47	143	189	159	7	-77	-177	-22	-16
-25	-108	65	-74	-75	43	-94	-38	177	161	-134	-121	155	143	116	51	-32	-179	-44	-8
10	-123	79	-86	-53	34	-74	-32	155	172	-85	-158	177	80	-38	87	18	-176	-63	-4
39	-114	89	-91	-34	24	-54	-28	146	164	-14	-173	192	19	-119	114	62	-168	-63	-3
65	-89	95	-88	-10	11	-36	-18	152	148	50	-170	204	-42	-160	129	90	-148	-34	-13
80	-49	102	-85	4	0	-18	-12	149	101	98	-143	208	-106	-183	129	85	-112	-5	-21
84	-5	106	-82	25	-13	4	-3	115	44	130	-82	188	-96	-144	118	37	-50	23	-38
76	40	101	-75	41	-26	25	6	38	-8	153	5	85	-33	-24	97	-32	76	24	-47
51	79	89	-59	58	-34	44	12	-32	-47	155	90	-10	-10	90	67	-95	175	9	-55
17	110	64	-43	73	-44	69	22	-107	-77	135	149	-63	3	142	29	-114	196	-22	-58
-21	128	36	-21	87	-52	85	27	-95	-107	92	178	-95	23	161	-15	-134	204	-49	-49
-53	126	6	0	100	-56	97	33	-20	-148	23	186	-118	53	85	-59	-134	207	-61	-38
-74	106	-16	22	108	-58	109	38	24	-148	-50	153	-143	83	-66	-95	-118	205	-56	-18
-85	67	-37	48	114	-57	115	42	55	-107	-104	67	-157	113	-139	-119	-87	197	-19	-5
-84	17	-54	68	117	-54	114	43	78	-40	-133	-47	-163	144	-175	-129	-51	171	1	8
-67	-37	-69	82	112	-47	107	39	104	12	-150	-116	-156	173	-180	-127	-15	128	22	9
-38	-86	-77	88	108	-40	95	34	137	59	-139	-155	-148	76	-105	-113	24	23	31	3
-4	-116	-90	81	95	-29	79	26	180	103	-92	-179	-131	0	30	-90	60	-153	32	-9
32	-126	-99	69	79	-15	55	18	207	150	-32	-188	-75	-34	118	-57	83	-199	21	-29
62	-118	-105	51	60	-4	34	9	183	180	31	-176	35	-56	164	-16	97	-214	1	-50
83	-95	-99	29	36	9	6	0	113	161	84	-148	107	-78	160	31	94	-224	-22	-60
93	-58	-84	6	12	22	-20	-10	7	96	118	-107	143	-100	58	76	72	-230	-46	-66
88	-13	-50	-15	-11	32	-51	-19	-66	30	144	-35	177	-126	-64	112	42	-227	-57	-62
68	31	-5	-35	-30	43	-75	-25	-117	-14	161	47	198	-137	-139	135	0	-204	-64	-51
34	71	36	-56	-50	53	-97	-33	-158	-55	166	117	208	-136	-178	147	-50	-165	-63	-33
-3	108	63	-77	-69	58	-112	-38	-182	-93	158	170	196	-144	-173	149	-100	-128	-45	-10
-41	129	81	-88	-81	63	-116	-40	-197	-127	123	201	168	-128	-78	140	-136	-91	-21	3
-70	132	95	-93	-91	63	-113	-41	-173	-150	57	222	84	-79	63	122	-145	-24	10	7
-87	116	102	-93	-100	63	-101	-41	-111	-147	-18	218	-9	-30	136	94	-133	128	33	3
-89	83	105	-88	-105	60	-87	-36	-35	-47	-94	186	-59	0	168	59	-109	179	46	-5
-73	32	95	-72	-105	57	-68	-35	32	42	-122	120	-91	27	148	15	-77	195	50	-28
-49	-19	82	-56	-99	49	-52	-30	82	96	-152	27	-116	57	9	-36	-40	205	37	-51
-16	-70	62	-36	-89	40	-35	-22	124	137	-165	-72	-135	85	-104	-81	-3	213	19	-66
17	-106	40	-15	-76	29	-12	-16	163	170	-160	-133	-155	116	-165	-111	41	206	-15	-74
49	-126	11	10	-59	21	4	-8	189	190	-128	-166	-160	137	-197	-126	81	190	-41	-69
75	-127	-10	37	-39	9	27	0	192	173	-67	-187	-139	100	-181	-126	106	151	-67	-62
89	-111	-33	63	-17	-3	47	8	126	119	-4	-196	-84	28	-50	-113	105	83	-77	-44
93	-83	-55	81	5	-14	67	17	10	47	48	-197	86	-4	72	-88	82	-38	-74	-20
76	-46	-77	93	26	-26	85	26	-70	-20	84	-187	147	-20	140	-60	56	-165	-61	2
45	-1	-91	93	47	-43	99	32	-126	-73	120	-162	175	-38	181	-19	24	-195	-37	16
8	49	-101	82	66	-46	112	37	-169	-119	142	-130	196	-62	187	22	-17	-207	-3	19
-28	96	-107	70	81	-51	118	40	-195	-150	163	-76	208	-84	182	68	-63	-213	24	8
-58	126	-110	51	94	-56	124	42	-207	-165	170	-5	207	-109	152	108	-112	-208	45	-10
-81	137	-103	29	106	-57	126	41	-196	-120	172	74	206	-122	72	139	-143	-190	52	-37
-92	123	-89	7	112	-56	121	38	-144	-23	166	133	198	-125	-9	151	-141	-142	48	-64
-89	99	-60	-9	115	-52	109	29	-71	41	145	180	182	-57	-83	150	-111	-72	35	-79
-73	56	-21	-31	120	-44	93	20	1	87	87	212	24	106	-132	138	-83	41	11	-81
-42	7	11	-50	120	-36	72	10	59	124	1	228	-34	127	-168	116	-54	159	-14	-74
-7	-40	45	-68	112	-24	45	3	109	155	-70	229	-56	148	-190	84	-29	198	-44	-50
27	-88	67	-81	104	-10	11	-9	148	170	-117	207	-48	150	-207	43	-10	215	-61	-25
57	-118	83	-90	90	4	-21	-16	178	158	-151	143	15	115	-212	2	12	230	-76	-4
80	-133	98	-94	72	18	-59	-25	185	105	-172	16	123	17	-201	-48	49	233	-75	19
90	-127	103	-94	49	32	-88	-32	154	36	-171	-108	210	-112	-154	-91	91	223	-56	28
93	-109	114	-88	27	43	-109	-38	66	-22	-138	-166	247	-192	-63	-120	97	194	-27	28
72	-76	114	-81	7	53	-126	-42	-18	-67	-79	-194	221	-192	21	-135	64	157	1	14
40	-36	110	-67	-15	61	-131	-43	-74	-112	-10	-214	163	-186	90	-144	30	101	18	-20
0	12	99	-54	-33	66	-125	-43	-116	-153	43	-225	94	-155	140	-136	-4	-1	33	-46
-38	63	81	-34	-48	67	-116	-41	-160	-164	87	-225	26	-128	174	-120	-43	-149	41	-75
-66	107	54	-14	-64	67	-99	-38	-198	-141	124	-219	-44	-67	201	-93	-95	-190	42	-85
-84	135	28	8	-75	63	-82	-31	-215	-70	148	-200	-54	34	214	-57	-144	-208	36	-83
-92	137	-8	30	-87	57	-57	-27	-210	9	166	-176			215	-13	-142	-221	19	-72
-91	119	-31	54	-93	53	-30	-18	-161	67	179	-144			194	37	-103	-221	-3	-48
-74	86	-56	72	-101	41	1	-9	-78	115	178	-91			153	83	-61	-200	-29	-24
-44	37	-78	89	-101	31	29	0	0	154	172	-8			90	122	-17	-159	-47	0
-5	-14	-93	99	-101	15	51	8	59	187	138	89			20	143	27	-112	-59	18
32	-66	-102	102	-94	2	70	19	104	191	69	151			-35	157	72	-45	-55	29
67	-110	-108	93	-82	-14	87	27	141	137	-13	193			-81	159	103	71	-32	30
92	-134	-109	79	-64	-26	98	34	170	65	-87	226			-117	151	96	172	-2	19
107	-142	-108	60	-36	-37	111	38	188	0	-127	244			-144	136	67	215	30	-10
105	-132	-96	38	-6	-49	120	43	180	-49	-153	230			-163	111	33	234	45	-41
87	-105	-79	14	20	-56	126	45	133	-92	-174	194			-185	80	-7	241	39	-70
54	-69	-47	-7	44	-62	132	46	46	-130	-181	125			-202	40	-50	234	14	-86
11	-21	-12	-29	67	-62	133	41	-26	-161	-181	20			-213	-7	-95	199	-21	-89
-32	31	20	-49	86	-60	123	31	-83	-176	-160	-91			-214	-60	-125	148	-54	-81
-62	84	47	-69	102	-55	97	19	-133	-147	-115	-154			-208	-105	-125	67	-78	-60
-85	125	69	-82	112	-49	45	7	-175	-28	-45	-189			-162	-136	-98	-70	-88	-37
-98	147	89	-92	114	-42	-3	-7	-207	54	24	-216			-67	-147	-63	-176	-82	-8
-96	147	100	-97	121	-28	-50	-16	-231	103	72	-235			36	-150	-27	-206	-52	16
-83	125	112	-98	125	-17	-87	-22	-193	142	112	-234			112	-139	12	-223	-14	31
-53	89	120	-95	124	-12	-114	-30	-108	174	143	-228			149	-118	54	-223	17	42
-11	45	125	-87	113	-1	-124	-37	-8	195	164	-215			181	-87	90	-215	36	38
30	-1	122	-77	92	21	-119	-41	56	177	184	-189			207	-37	102	-177	43	21
71	-56	109	-63	69	34	-104	-38	103	124	188	-161			224	16	86	-131	33	-6
99	-103	98	-48	26	52	-79	-35	138	50	190	-102			228	79	53	-71	12	-41
115	-136	75	-34	-16	62	-49	-28	168	-17	163	-24			214	133	10	17	-15	-67
116	-150	55	-13	-46	63	-16	-17	182	-73	89	74			187	159	-34	163	-40	-81
95	-143	30	8	-65	61	21	-5	185	-120	-17	152			104	171	-84	201	-64	-81
61	-120	0	29	-83	54	56	9	165	-159	-93	194			1	169	-120	227	-74	-69
20	-79	-21	51	-95	45	88	25	97	-174	-132	217			-67	155	-131	240	-69	-46
-26	-27	-44	70	-103	30	111	37	11	-170	-162	241			-115	140	-105	240	-53	-16
-66	34	-62	85	-110	8	124	46	-57	-125	-183	247			-154	115	-68	223	-24	9
-94	84	-77	92	-109	-13	118	48	-110	-26	-194	239			-178	91	-29	181	5	27
-110	130	-89	93	-96	-36	89	41	-151	45	-194	202			-197	57	12	111	28	33
-109	156	-106	84	-64	-52	33	28	-195	97	-174	166			-215	16	56	-12	39	25
-91	157	-112	72	-20	-62	-26	15	-221	137	-124	103			-226	-30	94	-161	36	3
-59	143	-116	60	22	-67	-74	1	-221	173	-42	5			-240	-84	108	-185	21	-35
-18	111	-112	43	57	-66	-112	-14	-150	192	19	-95			-228	-122	89	-198	-3	-64
20	67	-101	26	86	-57	-122	-27	-42	169	75	-160			-181	-144	56	-207	-35	-77
58	7	-80	8	104	-43	-121	-40	33	98	116	-194			-110	-154	11	-189	-62	-73
90	-53	-40	-9	116	-25	-112	-44	87	12	144	-213			-25	-153	-38	-151	-77	-53
108	-106	0	-29	123	1	-96	-46	124	-48	169	-228			50	-137	-92	-68	-77	-25
109	-139	33	-51	123	27	-68	-41	160	-97	181	-230			111	-118	-133	84	-63	10
90	-153	60	-68	112	48	-38	-34	188	-138	192	-234			150	-86	-136	194	-37	32
51	-149	79	-86	93	62	-5	-19	200	-173	198	-233			185	-51	-109	206	-3	42
4	-127	95	-98	68	70	31	-6	183	-189	198	-216			208	2	-79	198	27	38
-36	-89	108	-108	35	70	61	10	118	-183	174	-195			221	65	-41	167	45	20
-74	-34	117	-109	1	62	94	28	23	-121	107	-159			231	132	0	83	53	-15
-103	32	126	-108	-28	53	118	39	-44	-16	1	-100			229	168	38	-58	46	-46
-116	96	131	-99	-54	37	131	49	-100	50	-71	-33			224	184	78	-179	22	-66
-115	141	124	-95	-78	14	122	52	-150	102	-118	65			198	183	107	-215	-13	-73
-97	159	105	-81	-96	-8	99	48	-190	138	-152	149			131	172	106	-225	-40	-68
-60	159	84	-66	-107	-33	50	37	-215	169	-175	193			39	148	74	-213	-70	-49
-19	137	53	-48	-99	-55	4	22	-201	190	-192	219			-45	132	34	-183	-86	-22
22	101	23	-33	-81	-65	-47	7	-160	183	-198	228			-96	115	-10	-126	-89	0
59	47	-1	-10	-45	-66	-88	-9	-90	144	-179	215			-138	93	-63	-30	-80	20
87	-13	-28	14	-5	-58	-117	-25	-17	71	-122	175			-177	59	-117	114	-64	28
105	-75	-45	35	35	-45	-134	-37	47	1	-45	120			-184	22	-156	186	-35	27
105	-121	-60	64	69	-25	-137	-46	93	-50	27	41			-200	-23	-171	200	-8	12
80	-147	-74	85	92	-6	-124	-50	140	-94	81	-42			-220	-81	-163	195	21	-14
55	-152	-86	100	110	16	-95	-50	177	-132	119	-114			-233	-119	-139	164	46	-39
25	-140	-99	102	119	39	-51	-45	203	-165	147	-167			-242	-79	-111	94	58	-60
-17	-124	-110	94	121	56	-6	-33	212	-184	170	-195			-237	-23	-81	-23	58	-74
-53	-111	-120	83	118	69	28	-20	174	-181	190	-221			-229	45	-54	-152	37	-75
-78	-73	-125	66	105	76	62	-4	55	-66	206	-237			-216	127	-18	-201	3	-63
-97	-20	-123	49	88	79	91	16	-43	57	210	-252			-199	186	12	-215	-31	-41
-108	45	-118	34	62	71	114	32	-110	111	210	-251			-167	210	66	-213	-73	-18
-109	104	-107	14	33	62	127	43	-160	149	191	-251			-82	214	105	-176	-101	5
-98	135	-80	-3	4	46	122	53	-187	177	116	-245			62	201	114	-102	-120	26
-83	149	-51	-24	-27	25	98	56	-203	199	-7	-243			147	173	89	28	-136	36
-61	153	-18	-44	-57	0	53	49	-196	195	-91	-224			193	127	57	156	-136	35
-25	142	7	-62	-79	-21	6	37	-177	167	-138	-200			211	60	21	196	-119	20
19	126	32	-80	-99	-48	-36	21	-130	108	-163	-158			227	-47	-29	207	-94	-11
55	101	51	-92	-112	-64	-78	5	-65	32	-185	-76			221	-128	-79	190	-60	-45
81	62	71	-104	-110	-72	-112	-10	1	-33	-195	50			211	-137	-130	137	-21	-71
105	13	88	-112	-93	-72	-132	-28	53	-87	-200	143			179	-118	-170	33	21	-82
121	-38	100	-112	-66	-65	-142	-38	109	-129	-203	182			108	-77	-180	-117	49	-79
132	-90	114	-111	-24	-50	-134	-47	152	-166	-189	209			27	-27	-167	-194	76	-66
135	-132	122	-107	20	-32	-113	-51	188	-189	-163	224			-30	40	-137	-219	85	-35
132	-157	124	-102	55	-6	-76	-52	213	-178	-103	232					-104	-221	77	-6
114	-176	119	-94	84	19	-39	-46	202	-66	-5	232					-67	-186	54	20
83	-178	111	-80	106	42	2	-36	98	47	66	205					-26	-130	24	37
3	-171	97	-65	121	61	40	-28	-25	100	118	123					6	-29	-9	48
1	-153	73	-51	130	73	70	-17	-102	135	151	-75					66	100	-45	48
-38	-124	50	-29	131	81	102	-1	-153	163	178	-175					114	179	-81	34
-70	-82	21	-13	126	84	123	17	-192	189	194	-211					128	204	-111	2
-94	-31	-6	13	112	79	137	30	-207	197	186	-232					95	197	-125	-33
-112	15	-27	36	89	70	135	42	-208	187	105	-239					56	149	-127	-62
-126	68	-48	56	61	55	113	53	-190	157	-26	-247					26	53	-112	-88
-134	108	-67	79	28	34	65	55	-151	74	-101	-248					-7	-75	-94	-103
-136	139	-84	93	-5	10	13	46	-87	-13	-149	-200					-48	-176	-62	-107
-133	167	-101	105	-39	-14	-33	37	-16	-78	-185	-129					-99	-218	-24	-101
-121	184	-112	108	-70	-42	-70	22	46	-131	-201	-19					-144	-229	10	-89
-100	195	-122	105	-95	-59	-103	6	93	-172	-189	99					-174	-223	46	-66
-64	200	-125	92	-114	-73	-124	-11	141	-202	-126	167					-172	-195	68	-38
-22	198	-117	82	-126	-77	-137	-27	187	-185	-14	186					-152	-134	85	-2
20	187	-99	65	-123	-75	-138	-38	215	-87	69	183					-131	-41	89	26
56	170	-73	50	-103	-64	-127	-48	198	6	129	154					-105	81	79	48
86	146	-40	28	-70	-47	-99	-52	84	62	168	100					-65	168	46	64
108	115	-7	2	-30	-24	-59	-53	-39	103	199	20					-26	213	9	74
127	83	18	-21	2	1	-14	-49	-107	144	211	-81					24	239	-23	79
145	40	44	-49	39	26	29	-43	-152	181	175	-174					67	240	-59	67
158	0	62	-67	67	50	61	-35	-179	203	123	-217					112	218	-90	43
164	-51	79	-86	90	68	94	-21	-210	201	33	-237					139	162	-114	3
163	-98	87	-101	109	80	120	-7	-218	160	-56	-257					109	73	-127	-42
151	-135	97	-110	126	88	140	6	-214	81	-124	-234					84	-41	-130	-74
126	-167	108	-115	134	88	147	20	-180	4	-167	-190					48	-145	-117	-96
90	-180	119	-115	137	83	137	35	-126	-54	-194	-97					17	-204	-96	-107
46	-185	128	-110	133	74	104	47	-51	-104	-202	39					-23	-228	-56	-115
-2	-174	132	-101	116	59	56	54	26	-154	-171	147					-67	-237	-29	-111
-42	-157	136	-90	95	39	8	56	92	-185	-76	208					-103	-241	6	-106
-80	-129	137	-76	56	17	-27	52	149	-183	31	238					-140	-220	38	-79
-106	-95	133	-57	17	-6	-64	38	194	-143	102	243					-173	-189	75	-49
-127	-53	129	-36	-23	-33	-96	26	213	-50	152	222					-184	-137	93	-8
-140	-7	114	-18	-58	-55	-117	9	180	19	184	172					-156	-44	111	24
-148	28	95	8	-86	-70	-139	-5	55	65	198	114					-124	126	124	52
-152	64	72	36	-111	-79	-152	-22	-41	105	185	27					-99	205	118	71
-148	96	41	57	-126	-82	-153	-35	-106	147	138	-82					-72	240	85	75
-135	128	15	76	-131	-78	-138	-44	-153	185	51	-170					-24	254	45	79
-116	153	-14	92	-124	-64	-104	-51	-189	210	-38	-225					44	244	6	68
-84	175	-39	102	-103	-44	-57	-55	-213	206	-106	-248					65	187	-39	41
-50	195	-60	108	-73	-18	-10	-54	-230	167	-155	-254					112	81	-80	0
-22	206	-82	108	-32	8	31	-48	-227	86	-189	-237					150	-58	-116	-43
7	215	-102	103	8	36	61	-41	-204	8	-210	-195					140	-166	-137	-79
35	216	-111	96	40	58	86	-28	-149	-47	-202	-106					101	-226	-148	-102
62	210	-116	87	73	75	109	-17	-68	-93	-142	-18					65	-252	-147	-116
89	204	-111	72	96	86	126	-1	18	-141	-40	72					26	-269	-116	-121
114	192	-102	57	120	92	142	13	97	-177	43	145					-7	-267	-77	-119
135	167	-83	38	135	94	148	30	158	-181	108	194					-48	-248	-30	-108
156	139	-55	20	142	90	139	44	205	-124	149	219					-84	-222	7	-83
165	104	-27	0	147	79	108	54	219	-34	181	223					-126	-180	51	-49
160	63	6	-26	142	66	60	58	158	23	194	204					-172	-103	79	-5
140	20	36	-48	126	46	9	56	42	62	191	147					-180	24	103	26
106	-28	67	-71	102	25	-34	49	-46	101	166	47					-184	177	111	59
70	-80	85	-89	64	-3	-70	38	-112	151	88	-76					-168	234	94	75
36	-128	106	-104	24	-29	-106	21	-159	187	-22	-172					-144	252	70	82
0	-172	119	-117	-11	-53	-128	6	-200	209	-100	-226					-120	256	25	79
-33	-194	134	-124	-46	-72	-151	-9	-227	207	-153	-251					-85	241	-13	60
-69	-193	141	-124	-72	-81	-161	-25	-237	151	-193	-257					-35	192	-48	40
-94	-179	143	-120	-97	-87	-158	-39	-226	50	-218	-244					12	89	-73	-4
-117	-163	140	-111	-116	-83	-139	-48	-187	-22	-219	-210					66	-7	-111	-48
-139	-138	121	-98	-129	-75	-103	-55	-113	-77	-165	-143					121	-113	-140	-89
-154	-114	94	-77	-134	-59	-60	-56	2	-122	-77	-53					146	-190	-169	-115
-164	-81	70	-52	-130	-36	-14	-56	95	-164	14	42					111	-238	-185	-129
-169	-42	41	-22	-113	-9	24	-52	163	-186	82	133					69	-261	-182	-131
-169	-6	12	6	-81	19	59	-42	209	-187	133	200					36	-273	-154	-127
-159	29	-13	36	-32	43	88	-32	220	-147	172	235					3	-274	-112	-112
-145	63	-37	58	10	64	114	-17	178	-52	194	249					-37	-257	-64	-86
-118	98	-58	80	48	81	134	-3	72	22	203	235					-80	-222	-25	-59
-88	134	-77	98	76	92	152	16	-25	70	186	207					-124	-158	16	-17
-63	164	-92	109	102	99	158	31	-102	115	121	123					-157	-39	66	11
-43	196	-107	114	122	99	150	45	-163	164	4	6					-185	140	98	44
-15	216	-119	112	139	97	116	55	-203	200	-83	-101					-199	226	122	64
2	225	-129	105	147	87	71	62	-235	214	-138	-173					-194	245	140	81
26	223	-134	92	154	73	23	63	-242	175	-178	-217					-173	251	143	90
51	220	-135	79	155	53	-22	55	-229	73	-208	-243					-146	248	129	91
76	207	-134	62	147	30	-59	42	-190	-7	-222	-248					-120	236	101	77
103	190	-126	43	130	-1	-83	28	-105	-54	-206	-231					-93	191	56	43
131	171	-114	19	101	-28	-111	13	13	-100	-149	-188					-64	118	15	-9
149	145	-88	-5	61	-56	-135	-6	113	-140	-60	-110					-17	45	-27	-67
156	113	-62	-31	15	-76	-148	-23	181	-166	24	-12					31	-35	-70	-105
145	83	-32	-57	-30	-89	-157	-36	221	-181	86	88					97	-123	-116	-125
121	46	0	-80	-64	-93	-157	-48	226	-186	138	162					154	-192	-156	-134
89	6	32	-100	-92	-89	-151	-58	166	-127	177	217					126	-230	-175	-134
60	-26	60	-113	-116	-77	-130	-62	63	-12	200	251					76	-262	-182	-121
31	-63	86	-124	-132	-59	-97	-62	-28	50	211	261					48	-274	-158	-91
3	-92	108	-127	-140	-35	-50	-57	-106	91	185	230					20	-280	-130	-77
-22	-123	123	-124	-137	-12	-5	-52	-167	132	110	168					-17	-273	-95	-37
-48	-158	134	-122	-122	16	39	-40	-205	185	4	73					-32	-254	-46	2
-69	-185	136	-108	-95	39	73	-25	-231	213	-80	-32							-9	40
-94	-204	135	-95	-55	60	106	-10	-248	207	-144	-123							43	65
-115	-203	126	-80	-14	78	130	8	-240	139	-190	-187							82	85
-134	-196	108	-62	21	94	148	28	-200	34	-213	-230							117	97
-151	-182	90	-42	57	102	161	42	-109	-29	-222	-251							132	100
-168	-163	59	-17	85	105	156	56	11	-77	-196	-255							117	91
-180	-144	21	8	109	103	133	64	117	-119	-130	-243							80	69
-180	-116	-14	35	130	97	94	68	183	-164	-50	-207							28	25
-166	-87	-48	59	146	87	48	62	224	-201	27	-138							-14	-28
-140	-55	-67	73	160	66	3	51	230	-207	90	-54							-58	-81
-99	-20	-89	83	163	40	-35	38	194	-161	140	47							-104	-118
-71	28	-101	99	163	11	-73	21	111	-45	179	132							-144	-138
-46	60	-124	112	149	-24	-106	5	28	29	207	193							-187	-144
-16	83	-135	125	128	-56	-133	-12	-40	76	210	237							-204	-146
0	99	-142	128	88	-79	-155	-25	-87	91	181	251							-210	-140
7	107	-146	129	41	-90	-167	-39	-149	128	103	237							-193	-122
18	114	-147	122	-3	-97	-165	-53	-182	166	12	181							-161	-98
34	122	-140	107	-48	-93	-150	-62	-207	190	-65	103							-128	-56
59	131	-125	95	-79	-83	-123	-64	-228	199	-133	1							-93	-6
95	154	-103	75	-106	-63	-81	-69	-231	199	-175	-97							-44	40
131	191	-77	52	-128	-40	-36	-64	-233	194	-214	-171							4	75
140	198	-47	23	-142	-14	11	-58	-214	169	-224	-220							60	93
101	189	-18	0	-146	11	49	-44	-165	108	-210	-250							99	100
39	153	15	-28	-141	37	82	-29	-79	33	-161	-266							136	102
-2	93	46	-57	-124	63	111	-12	39	-34	-81	-264							156	92
-27	11	70	-81	-100	81	134	7	132	-101	-3	-240							165	64
-51	-80	94	-99	-64	97	154	26	196	-157	67	-192							161	24
-78	-143	114	-114	-25	108	168	43	235	-210	121	-112							136	-31
-108	-177	128	-127	14	111	172	56	242	-229	164	-14							89	-79
-139	-190	139	-131	50	105	163	67	230	-209	197	91							27	-116
-159	-196	145	-134	80	100	135	70	201	-134	215	167							-31	-138
-141	-195	153	-129	106	83	94	68	164	-67	210	222							-90	-150
-64	-176	159	-123	128	64	51	63	122	-14	165	245							-140	-148
9	-141	158	-116	145	33	8	49	76	31	82	245							-185	-144
59	-96	156	-104	156	2	-28	36	4	73	-15	210							-208	-121
94	-35	151	-90	161	-29	-65	21	-40	109	-92	159							-218	-88
123	50	141	-73	155	-61	-96	1			-153	83							-211	-40
150	157	129	-56	141	-82	-125	-13			-192	-1							-187	17
168	189	115	-34	111	-97	-144	-28			-220	-91							-154	66
172	179	93	-8	67	-104	-159	-43			-214	-170							-115	94
158	162	72	15	13	-102	-166	-51			-169	-219							-60	116
120	143	42	43	-34	-93	-168	-62			-95	-255							-1	128
60	120	15	63	-78	-78	-155	-66			-13	-267							58	126
-14	80	-12	82	-106	-54	-128	-69			55	-261							101	109
-68	22	-36	103	-128	-29	-82	-67			115	-225							141	81
-110	-32	-62	116	-142	-5	-29	-57			172	-153							154	32
-138	-73	-83	126	-147	22	12	-46			199	-44							139	-28
-157	-107	-104	131	-143	52	47	-26			218	67							99	-84
-156	-141	-119	136	-130	73	86	-12			229	154							51	-123
-125	-160	-134	133	-109	90	114	9			207	211							4	-150
-58	-148	-143	125	-79	104	141	30			156	248							-37	-159
19	-115	-149	117	-43	111	160	44			63	251							-78	-163
84	-73	-153	108	-4	116	175	59			-42	240							-126	-154
123	-24	-149	98	26	112	178	69			-114	212							-165	-132
151	39	-141	81	64	100	161	70			-167	155							-194	-98
169	121	-127	71	90	84	128	71			-204	82							-214	-45
174	182	-111	54	119	56	80	64			-218	0							-223	12
161	212	-89	36	141	25	28	53			-196	-91							-232	60
123	202	-62	23	156	-8	-18	42			-135	-167							-236	91
65	168	-31	7	165	-46	-59	24			-63	-223							-226	113
-7	121	-2	-10	163	-75	-92	8			6	-254							-200	124
-66	52	25	-25	151	-96	-123	-11			63	-267							-170	126
-112	-27	53	-47	122	-106	-147	-26			124	-245							-116	114
-142	-109	73	-62	77	-106	-163	-42			174	-187							-58	92
-162	-175	91	-78	22	-98	-171	-53			206	-104							0	49
-163	-206	108	-95	-24	-79	-172	-62			223	11							45	-6
-138	-206	117	-107	-67	-52	-162	-67			229	112							87	-69
-64	-194	126	-118	-100	-21	-132	-71			202	175							123	-113
32	-175	134	-127	-128	12	-85	-65			127	226							141	-145
104	-141	142	-133	-144	47	-31	-56			22	256							155	-165
148	-91	150	-137	-148	76	20	-41			-76	261							186	-171
173	-39	159	-135	-141	96	61	-21			-142	244							192	-165
185	25	163	-134	-117	113	95	0			-188	205							195	-140
180	107	156	-131	-82	119	124	21			-216	141							195	-100
158	175	151	-126	-36	118	148	39			-212	61							186	-46
119	171	138	-115	7	109	167	57			-174	-35							189	7
62	138	134	-105	47	94	180	67			-110	-128							189	56
-4	98	120	-91	81	65	187	71			-41	-190							189	95
-77	40	107	-78	112	33	181	68			20	-236							173	122
-136	-31	84	-60	138	-8	150	59			89	-253							112	141
-171	-109	52	-38	157	-47	103	46			139	-244
-186	-161	16	-20	169	-79	55	29			180	-194
-174	-205	-25	2	175	-100	16	16			215	-103
-126	-215	-55	27	164	-112	-13	8			236	4
-52	-191	-82	50	138	-111	-38	0			225	94
38	-143	-107	76	96	-103	-72	-9			171	161
111	-85	-124	93	42	-88	-97	-21			80	221
155	2	-132	108	-13	-60	-116	-33			-15	256
177	85	-146	124	-61	-29	-133	-42			-95	273
187	182	-151	128	-101	8	-143	-55			-154	259
179	221	-159	130	-127	40	-150	-62			-190	223
159	217	-163	120	-140	63	-146	-68			-206	161
117	182	-169	109	-152	73	-126	-68			-200	81
50	141	-167	88	-161	88	-81	-67			-170	-16
-25	101	-162	65	-167	105	-30	-57			-120	-107
-103	52	-153	43	-162	117	19	-42			-52	-184
-161	-4	-147	24	-153	123	50	-26			23	-230
-197	-69	-137	-4	-130	121	81	-13			90	-253
-202	-143	-118	-32	-98	115	121	4			154	-239
-174	-199	-101	-54	-61	104	151	21			194	-182
-122	-210	-71	-77	-20	85	170	37			231	-84
-54	-187	-50	-100	18	62	187	52			237	23
14	-129	-15	-122	51	31	194	66			194	105
74	-74	15	-137	86	-4	196	72			119	180
117	-8	44	-147	120	-44	187	77			22	240
150	65	64	-151	148	-75	165	74			-56	270
174	138	89	-150	168	-99	128	66			-125	273
181	207	110	-145	175	-115	85	51			-176	257
167	232	125	-135	157	-121	37	36			-204	214
123	218	137	-126	116	-122	-8	22			-206	139
52	179	149	-114	60	-111	-49	2			-185	40
-26	115	157	-105	5	-94	-82	-11			-139	-58
-91	44	159	-89	-34	-68	-111	-27			-71	-141
-145	-32	163	-76	-70	-42	-134	-41			-27	-206
-185	-111	156	-63	-103	-1	-155	-53			8	-244
-202	-194	146	-51	-127	33	-169	-64			49	-238
-187	-229	133	-34	-145	65	-177	-74			86	-180
-122	-228	114	-20	-164	87	-182	-80			132	-90
-31	-205	93	-1	-173	109	-175	-83			168	11
46	-174	62	17	-184	120	-158	-84			201	111
101	-125	35	33	-179	128	-129	-81			205	187
140	-64	-2	52	-171	130	-88	-74			145	239
168	11	-19	67	-149	134	-42	-63			32	270
184	86	-47	88	-121	134	-2	-45			-52	281
189	169	-70	103	-85	124	26	-23			-119	268
176	220	-88	118	-45	114	58	-1			-175	217
133	232	-107	129	-9	101	88	20			-215	126
59	212	-123	138	19	81	112	41			-226	24
-22	179	-133	144	47	53	130	60			-209	-82
-92	125	-142	146	73	20	151	70			-2	-167
-146	56	-150	148	97	-12	165	81			2	-222
-183	-20	-162	145	119	-42	180	86
-203	-82	-170	141	136	-70	188	87
-193	-136	-169	134	155	-89	195	84
-129	-179	-169	124	167	-102	190	75
-15	-206	-162	110	178	-116	170	64
78	-200	-149	94	184	-121	133	50
137	-170	-99	69	185	-123	85	31
176	-114	-16	41	169	-121	37	13
202	-50	38	6	155	-119	-5	-6
211	22	77	-36	109	-107	-52	-21
206	108	107	-79	54	-97
166	196	121	-107	2	-83
91	234	135	-124	-37	-64
-1	238	147	-136	-70	-40
-86	211	157	-137	-100	-15
-145	166	169	-136	-126	15
-186	117	169	-134	-146	48
-207	61	171	-128	-159	74
-204	-6	173	-118	-172	96
-166	-75	175	-102	-180	115
-68	-140	175	-87	-197	130
41	-196	168	-67	-197	137
118	-217	154	-40	-180	144
170	-214	130	-14	-158	141
208	-183	100	16	-122	137
225	-144	67	53	-74	120
221	-78	36	86	-27	104
193	-10	4	114	9	77
137	65	-31	131	44	41
43	133	-61	132	76	2
-59	197	-88	126	104	-37
-137	236	-112	111	129	-68
-191	230	-129	92	152	-96
-219	186	-143	71	168	-115
-218	133	-147	42	186	-128
-189	67	-143	14	193	-129
-109	-3	-128	-17	203	-131
-11	-88	-89	-46	197	-125
76	-165	-19	-74	180	-111
140	-219	46	-99	129	-100
190	-247	84	-121	57	-80
221	-234	112	-139	0	-56
229	-208	134	-151	-48	-26
209	-169	149	-162	-63	11
143	-96	164	-168	-58	43
47	-15	178	-168
-60	59	185	-163
-140	137	186	-155
-193	206	181	-143
-230	238	175	-127
-234	214	162	-107
-207	177	145	-82
-131	137	120	-56
-41	72	94	-30
42	11	56	0
111	-70	20	26
172	-152	-16	56
209	-218	-47	80
235	-232	-71	104
228	-212	-95	120
179	-183	-111	131
85	-140	-128	139
-24	-78	-147	135
-110	-4	-158	126
-170	68	-164	113
-210	137	-168	94
-234	206	-171	68
-229	232	-167	42
-184	200	-156	12
-98	145	-138	-17
6	79	-114	-48
96	18	-71	-73
162	-52	-16	-94
206	-122	31	-114
235	-195	73	-128
235	-240	101	-138
193	-244	125	-143
106	-219	140	-141
4	-169	150	-135
-85	-103	159	-123
-153	-44	160	-105
-207	33	163	-84
-237	102	156	-60
-234	182	144	-33
-197	243	124	-9
-135	218	97	22
-39	167	59	50
53	109	12	80
142	40	-31	106
200	-38	-72	129
233	-127	-105	146
246	-205	-129	158
216	-257	-149	157
143	-263	-162	150
35	-237	-175	139
-57	-196	-175	120
		-162	99
		-146	77
		-121	50
		-97	27
		-61	0
		-23	-25
		15	-50
		53	-73
		87	-96
		111	-116
		131	-130
		149	-139
		160	-145
		175	-140
		180	-131
		186	-118
		191	-101
		188	-84
		186	-63
		175	-43
		165	-19
		142	5
		112	29
		70	56
		15	84
		-38	106
		-84	127
		-115	141
		-133	146
		-149	142
		-156	132
		-162	118
		-159	103
		-145	85
		-128	64
		-100	45
		-71	21
		-36	0
		-1	-26
		35	-51
		68	-74
		99	-97
		122	-117
		142	-133
		159	-145
		173	-149
		183	-144
		187	-136
		190	-121
		178	-104
		165	-86
		151	-64
		129	-43
		101	-20
		62	6
		7	33
		-47	58
		-91	87
		-124	112
		-146	133
		-164	150
		-176	158
		-184	157
		-190	148
		-181	131
		-171	115
		-152	92
		-134	67
		-108	46
		-80	23
		-53	-5
		-18	-29
		13	-54
		49	-79
		75	-100
		102	-120
		127	-135
		144	-147
		159	-153
		170	-155
		178	-150
		182	-140
		186	-130
		180	-113
		172	-94
		155	-76
		135	-57
		110	-36
		74	-14
		33	12
		-9	41
		-58	66
		-94	89
		-123	112
		-143	132
		-161	144
		-170	158
		-177	164
		-173	162
		-166	155
		-149	142
		-129	124
		-100	103
		-62	78
		-32	52
		5	26
		29	-2
		64	-32
		91	-58
		118	-82
		137	-105
		157	-124
		175	-140
		187	-153
		195	-158
		198	-158
		204	-148
		204	-133
		195	-112
		182	-87
		164	-61
		134	-33
		95	-5
		40	22
		-14	49
		-61	84
		-97	110
		-124	134
		-144	152
		-159	162
		-167	160
		-175	150
		-173	133
		-170	107
		-156	81
		-144	56
		-125	36
		-103	10
		-70	-16
		-39	-42
		-12	-65
		25	-91
		47	-106
		65	-119
		83	-128
		93	-145
		116	-163
		135	-171
		150	-171
		161	-171
		169	-174
		169	-166
		172	-156
		173	-135
		161	-113
		140	-94
		102	-68
		42	-43
		-21	-26
		-65	4
		-106	34
		-138	68
		-161	100
		-177	130
		-195	150
		-202	163
		-216	168
		-217	159
		-222	143
		-214	124
		-210	102
		-193	76
		-189	54
		-164	33
		-140	9
		-111	-15
		-86	-37
		-60	-58
		-27	-79
		1	-102
		31	-120
		59	-139
		85	-157
		108	-170
		121	-181
		139	-184
		159	-182
		170	-179
		176	-171
		184	-160
		191	-147
		194	-131
		195	-119
		186	-101
		175	-83
		159	-64
		134	-46
		107	-27
		76	-9
		48	6
		22	26
		-7	43
		-33	65

## Sheet: V3_X
	Frequncy	3.01 Hz		Distance to Pole	30 cm
	From MT_Vicente_Batch						Model Parameters
	FULL						FULL
	Frames	Mean Cycle Time	Cycle Time SD	Mean Cycle Amplitude	Cycle Amplitude SD		Linear Stiffness (kx)	Linear Damping (axdot)	Rayleigh Temr (xdotcube)	Duffing Term (xcube)	Model Fit (Rsqare)	Significance (p)		Peak Acceleration		Cutoff = 1		FFT = 0.19
	1-408	5.209	0.38	379.826	79.684		1.146	0.018	-0.058	-0.124	0.915	0.053		1.398		1.192
	CHUNKS						CHUNKS
	Frames	Mean Cycle Time	Cycle Time SD	Mean Cycle Amplitude	Cycle Amplitude SD		Linear Stiffness (kx)	Linear Damping (axdot)	Rayleigh Temr (xdotcube)	Duffing Term (xcube)	Model Fit (Rsqare)	Significance (p)		Peak Acceleration		Cutoff = 1
	1-046	5.15	0.235	264.447	17.903		1.652	0.007	-0.034	-0.725	0.945	0.04	***	1.113		1.08
	47-224	5.074	0.448	342.676	44.342		0.89	-0.103	0.106	0.203	0.928	0.043	***	1.318		1.18
	225-408	5.282	0.291	451.438	53.03		1.375	0.074	-0.123	-0.373	0.876	0.09		1.55		1.215

## Sheet: V4_X
	Frequncy	2.82 Hz		Distance to Pole	30 cm
	From MT_Vicente_Batch						Model Parameters
	FULL						FULL
	Frames	Mean Cycle Time	Cycle Time SD	Mean Cycle Amplitude	Cycle Amplitude SD		Linear Stiffness (kx)	Linear Damping (axdot)	Rayleigh Temr (xdotcube)	Duffing Term (xcube)	Model Fit (Rsqare)	Significance (p)		Peak Acceleration		Cutoff = 1
	1-526	5.792	0.513	418.264	69.073		0.813	0.282	-0.309	0.371	0.889	0.068		2.143		1.377
	CHUNKS						CHUNKS
	Frames	Mean Cycle Time	Cycle Time SD	Mean Cycle Amplitude	Cycle Amplitude SD		Linear Stiffness (kx)	Linear Damping (axdot)	Rayleigh Temr (xdotcube)	Duffing Term (xcube)	Model Fit (Rsqare)	Significance (p)		Peak Acceleration		Cutoff = 1
	1-187	5.355	0.353	350.567	57.891		0.236	-0.084	0.038	1.139	0.915	0.046	***	1.975		1.256
	188-520	5.989	0.453	456.511	43.218		1.098	0.11	-0.08	0.114	0.831	0.145		2.292		1.437

## Sheet: V5_X
	Frequncy	2.82 Hz		Distance to Pole	30 cm
	From MT_Vicente_Batch						Model Parameters
	FULL						FULL
	Frames	Mean Cycle Time	Cycle Time SD	Mean Cycle Amplitude	Cycle Amplitude SD		Linear Stiffness (kx)	Linear Damping (axdot)	Rayleigh Temr (xdotcube)	Duffing Term (xcube)	Model Fit (Rsqare)	Significance (p)		Peak Acceleration		Cutoff = 1
	1-677	5.193	0.546	392.179	97.596		1.131	0.089	-0.129	-0.232	0.995	0.002	***	1.182		1.092
	CHUNKS						CHUNKS
	Frames	Mean Cycle Time	Cycle Time SD	Mean Cycle Amplitude	Cycle Amplitude SD		Linear Stiffness (kx)	Linear Damping (axdot)	Rayleigh Temr (xdotcube)	Duffing Term (xcube)	Model Fit (Rsqare)	Significance (p)		Peak Acceleration		Cutoff = 1
	1-123	4.832	0.325	232.806	40.761		1.246	-0.013	0.021	-0.392	0.998	0.001	***	1.051		1.003
	124-363	5.031	0.453	364.346	23.286		1.19	0.215	-0.302	-0.289	0.993	0.004	***	1.258		1.058
	364-673	5.524	0.546	485.036	35.639		1.123	0.013	-0.02	-0.168	0.986	0.008	***	1.229		1.187

## Sheet: V6_X
	Frequncy	2.66 Hz		Distance to Pole	30 cm
	From MT_Vicente_Batch						Model Parameters
	FULL						FULL
	Frames	Mean Cycle Time	Cycle Time SD	Mean Cycle Amplitude	Cycle Amplitude SD		Linear Stiffness (kx)	Linear Damping (axdot)	Rayleigh Temr (xdotcube)	Duffing Term (xcube)	Model Fit (Rsqare)	Significance (p)		Peak Acceleration		Cutoff = 1
	1-425	3.567	0.637	337.081	154.757		0.744	0.034	-0.033	0.133	0.996	0.001	***	1.231		0.898
	CHUNKS						CHUNKS
	Frames	Mean Cycle Time	Cycle Time SD	Mean Cycle Amplitude	Cycle Amplitude SD		Linear Stiffness (kx)	Linear Damping (axdot)	Rayleigh Temr (xdotcube)	Duffing Term (xcube)	Model Fit (Rsqare)	Significance (p)		Peak Acceleration		Cutoff = 1
	1-117	2.9	0.579	147.353	53.732		0.701	0.017	-0.058	0.008	0.997	0.001	***	0.963		0.848
	118-218	3.801	0.294	371.647	37.65		1.012	-0.043	0.042	-0.021	0.941	0.036	***	1.257		0.941
	219-356	4.01	0.37	501.53	42.916		0.89	-0.061	0.075	0.106	0.99	0.005	***	1.423		1.013
*	357-418	3.759	0.266	398.209	78.096		0.668	-0.043	-0.044	0.367	0.896	0.038	***	1.46		1.027
	*The last chunk is probably not part of the same task: the plant got to the pole, and is revolving on it for a better grasping.

## Sheet: V7_X (No Pole)
	Frequncy	2.77 Hz		Distance to Pole	No Pole
	From MT_Vicente_Batch						Model Parameters
	FULL						FULL
	Frames	Mean Cycle Time	Cycle Time SD	Mean Cycle Amplitude	Cycle Amplitude SD		Linear Stiffness (kx)	Linear Damping (axdot)	Rayleigh Temr (xdotcube)	Duffing Term (xcube)	Model Fit (Rsqare)	Significance (p)		Peak Acceleration		Cutoff = 1
	1-640	3.405	0.477	440.076	161.087		0.888	-0.003	-0.017	0.048	0.981	0.005	***	1.135		0.948
	CHUNKS						CHUNKS
	Frames	Mean Cycle Time	Cycle Time SD	Mean Cycle Amplitude	Cycle Amplitude SD		Linear Stiffness (kx)	Linear Damping (axdot)	Rayleigh Temr (xdotcube)	Duffing Term (xcube)	Model Fit (Rsqare)	Significance (p)		Peak Acceleration		Cutoff = 1
	1-161	3.207	0.31	330.264	93.991		0.858	0.124	-0.156	0.026	0.998	0.001	***	0.976		0.863
	162-301	3.378	0.269	490.34	34.648		0.848	-0.005	0.002	0.085	0.98	0.009	***	1.039		0.906
	302-419	3.544	0.315	566.474	80.22		0.841	-0.026	0.054	0.092	0.987	0.005	***	1.054		0.962
	420-480	3.881	0.454	620.666	145.437		0.978	0.263	-0.293	0.048	0.979	0.01	***	1.129		1.08
*	481-640	3.43	0.958	370.663	207.519		0.311	0.631	-2.192	2.727	0.655	0.01	***	1.351		1.121
	*The last chunk is probably not part of the same task: the plant found the wall and seems to be fighting to not to fall.

## Sheet: V3_FF
	Frequncy	30 Hz		Distance to Pole	30 cm
	From MT_Vicente_Batch						Model Parameters
	FULL						FULL
	Frames	Mean Cycle Time	Cycle Time SD	Mean Cycle Amplitude	Cycle Amplitude SD		Linear Stiffness (kx)	Linear Damping (axdot)	Rayleigh Temr (xdotcube)	Duffing Term (xcube)	Model Fit (Rsqare)	Significance (p)		Peak Acceleration		Cutoff = 1
	1-4071	4.744	1.268	385.52	76.926		1.594	-0.008	0.021	-0.554	0.76	0.237		2.23		1.316
	CHUNKS						CHUNKS
	Frames	Mean Cycle Time	Cycle Time SD	Mean Cycle Amplitude	Cycle Amplitude SD		Linear Stiffness (kx)	Linear Damping (axdot)	Rayleigh Temr (xdotcube)	Duffing Term (xcube)	Model Fit (Rsqare)	Significance (p)		Peak Acceleration		Cutoff = 1
	1-469	4.167	1.767	271.4	15.462		3.087	0.074	-0.04	-2.283	0.554	0.881		2.281		1.222
	470-2249	3.443	1.706	322.188	91.843		0.962	-0.102	0.086	0.312	0.784	0.208		1.774		1.277
	2250-4071	4.809	1.337	453.102	49.106		1.978	-0.059	0.067	-0.997	0.631	0.5		2.638		1.334

## Sheet: V3_5FD(N)
	Frequncy	6 Hz		Distance to Pole	30 cm
				Phenotype	Blue Lake
	From MT_Vicente_Batch						Model Parameters
						FULL
						Frames	Linear Stiffness (kx)	Linear Damping (axdot)	Rayleigh Temr (xdotcube)	Duffing Term (xcube)	Model Fit (Rsqare)	Significance (p)		Peak Acceleration		Cutoff = 1
						1-812	0.377	0.002	-0.181	-0.201	0.996	0	***	0.72		1.91
					*	CHUNKS
						Frames	Linear Stiffness (kx)	Linear Damping (axdot)	Rayleigh Temr (xdotcube)	Duffing Term (xcube)	Model Fit (Rsqare)	Significance (p)		Peak Acceleration		Cutoff = 1
						1-480	0.389	-0.481	131.489	0.87	0.957	0	***	0.597		2.002
						481-812	-0.207	0.46	-38.691	-1.82	0.829	0	***	0.921		1.603
							*I've done the chunks here just to check. I think the parameters of the model are crazy. Also, the fact that significance is always that good makes me to be suspicious.
(N)	From MT_Vicente_Batch						Model Parameters
						FULL
						Frames	Linear Stiffness (kx)	Linear Damping (axdot)	Rayleigh Temr (xdotcube)	Duffing Term (xcube)	Model Fit (Rsqare)	Significance (p)		Peak Acceleration		Cutoff = 1
						1-812	0.331	-0.009	0.434	-0.134	0.996	0	***	0.722		1.772
						CHUNKS
						Frames	Linear Stiffness (kx)	Linear Damping (axdot)	Rayleigh Temr (xdotcube)	Duffing Term (xcube)	Model Fit (Rsqare)	Significance (p)		Peak Acceleration		Cutoff = 1
						1-480	0.302	0.389	-18.946	-0.729	0.985	0	***	0.555		1.768
						481-812	0.534	-0.027	0.67	-0.474	0.998	0	***	0.912		1.577

## Sheet: V4_5FD(N)
	Frequncy	6 Hz		Distance to Pole	30 cm
				Phenotype	Kentucky Wonder
	From MT_Vicente_Batch						Model Parameters
						FULL
						Frames	Linear Stiffness (kx)	Linear Damping (axdot)	Rayleigh Temr (xdotcube)	Duffing Term (xcube)	Model Fit (Rsqare)	Significance (p)		Peak Acceleration
						1-1050	0.545	0.278	-2.909	0.026	0.974	0.001	***
					*	CHUNKS
						Frames	Linear Stiffness (kx)	Linear Damping (axdot)	Rayleigh Temr (xdotcube)	Duffing Term (xcube)	Model Fit (Rsqare)	Significance (p)		Peak Acceleration
						1-525	0.426	0.189	-1.268	0.044	0.965	0.001	***
						526-1050	-0.498	0.237	-2.579	-0.177	0.939	0.001	***
							*I've done the chunks here just to check (Again). The chunks are arbitrary.
(N)	From MT_Vicente_Batch						Model Parameters
						FULL
						Frames	Linear Stiffness (kx)	Linear Damping (axdot)	Rayleigh Temr (xdotcube)	Duffing Term (xcube)	Model Fit (Rsqare)	Significance (p)		Peak Acceleration
						1-1050	0.584	0.167	-1.5	-0.192	0.97	0.001	***
						CHUNKS
						Frames	Linear Stiffness (kx)	Linear Damping (axdot)	Rayleigh Temr (xdotcube)	Duffing Term (xcube)	Model Fit (Rsqare)	Significance (p)		Peak Acceleration
						1-525	0.434	0.179	-1.109	0.04	0.971	0.001	***
						526-1050	0.523	-0.249	2.603	0.174	0.936	0.002	***

## Sheet: V5_5FD(N)
	Frequncy	6 Hz		Distance to Pole	30 cm
				Phenotype	Blue Lake
	From MT_Vicente_Batch						Model Parameters
						FULL
						Frames	Linear Stiffness (kx)	Linear Damping (axdot)	Rayleigh Temr (xdotcube)	Duffing Term (xcube)	Model Fit (Rsqare)	Significance (p)		Peak Acceleration
						1-1355	0.366	-0.062	6.748	-0.301	0.991	0	***
					*	CHUNKS
						Frames	Linear Stiffness (kx)	Linear Damping (axdot)	Rayleigh Temr (xdotcube)	Duffing Term (xcube)	Model Fit (Rsqare)	Significance (p)		Peak Acceleration
						1-677	0.259	-0.028	1.08	0.009	0.997	0	***
						678-1355	0.244	0.007	-0.186	-0.001	0.999	0	***
							*I've done the chunks here just to check (Again). The chunks are arbitrary.
(N)	From MT_Vicente_Batch						Model Parameters
						FULL
						Frames	Linear Stiffness (kx)	Linear Damping (axdot)	Rayleigh Temr (xdotcube)	Duffing Term (xcube)	Model Fit (Rsqare)	Significance (p)		Peak Acceleration
						1-1355	0.238	0.044	-15.704	0.006	0.994	0	***
						CHUNKS
						Frames	Linear Stiffness (kx)	Linear Damping (axdot)	Rayleigh Temr (xdotcube)	Duffing Term (xcube)	Model Fit (Rsqare)	Significance (p)		Peak Acceleration
						1-677	0.244	-0.087	2.145	-0.255	0.996	0	***
						678-1355	0.255	-0.013	-0.296	-0.024	0.997	0	***

[truncated: 10 more sheets: V6_5FD(N), V7_5FD(N) (No Pole), V3_FFD(N), EMD & MSE (Scales C2F), Pole vs. No Pole, NPA & SampEn, MSE (Full Model), MSE (Focused Model), Anova (Pole), Anova (No Pole)]
